# Supplementary material for: The genomic response to 20-hydroxyecdysone at the onset of Drosophila metamorphosis
Source: Genome Biol. 2005 Nov 21;6(12):R99. doi: 10.1186/gb-2005-6-12-r99 (PMC1414087; doi:10.1186/gb-2005-6-12-r99)
Supplement: Additional data file 1 — The 4,188 genes that change their expression ≥1.5-fold in at least one time point in EcRi animals. [file gb-2005-6-12-r99-S1.xls]

## Sheet: Supp. Table 1  EcR genes
probe set	gene	CG	Accession	-4 hr Fold Change	-4 hr q-value (%)	0 hr Fold Change	0 hr q-value (%)	4 hr Fold Change	4 hr q-value (%)
141202_at	qkr58E-3 (58D7-58D8; 1401; quaking related 58E-3)	CG3584	FBgn0022984					-1.55519	0.182575
141203_at	CG2947 (3F6-3F6; 1778; )	CG2947	FBgn0029676			-2.16371	0.762644	-2.86467	0.0439421
141205_at	CG18177 (67C1-67C1; 2067; )	CG18177	FBgn0036039					-1.53605	0.0439421
141207_at	CG4453 (14F2-14F2; 7261; )	CG4453	FBgn0030762					-1.56521	0.10183
141208_at	Cpr (26C3-26C4; 2716; Cytochrome P45 reductase)	CG11567	FBgn0015623	1.63206	0.728128
141214_at	Gdi (30B8-30B9; 1589; GDP dissociation inhibitor)	CG4422	FBgn0004868			-1.51936	6.88201	-1.5897	0.0287743
141217_at	Dak1 (96F12-96F12; 1070; )	CG6092	FBgn0028833			-1.71236	3.30301
141218_at	Hrb27C (27C4-27C4; 2187; Heterogeneous nuclear ribonucleoprotein at 27C)	CG10377	FBgn0004838					-1.73262	0.0593218
141223_at	CG7810 (29A5-29A5; 1188; )	CG7810	FBgn0032017			-2.90791	0.100779	-2.58118	0.0287743
141224_at	CG6838 (79F2-79F2; 2260; )	CG6838	FBgn0037182					-1.68056	0.0287743
141231_at	Rpn7 (94B3-94B3; 1374; )	CG5378	FBgn0028688					-1.64682	0.0439421
141233_at	CG5966 (5C10-5D1; 2596; )	CG5966	FBgn0029831	1.54989	0.126328
141234_at	CG11367 (79F2-79F2; 3297; )	CG11367	FBgn0037185					-2.25611	0.0287743
141236_at	CG4050 (57C2-57C2; 3200; )	CG4050	FBgn0020312					-1.66644	0.0287743
141237_at	CG9705 (73C1-73C1; 1386; )	CG9705	FBgn0036661					-1.5867	0.0804047
141239_at	ovo (4D4-4D5; 4860; ovo)	CG6824	FBgn0003028					-2.1357	0.0593218
141240_at	CG1103 (82A6-82A6; 1296; )	CG1103	FBgn0037235			-1.50795	0.100779	-2.63908	0.0287743
141241_at	CG8351 (85B4-85B4; 1950; )	CG8351	FBgn0037632					-1.62377	0.0804047
141242_at	CG15092 (55E11-55E11; 1309; )	CG15092	FBgn0034388					-1.75282	0.0287743
141244_at	CG17724 (49F7-49F7; 2434; )	CG17724	FBgn0033802					-1.52344	0.0593218
141248_at	CG5031 (70F1-70F1; 3304; )	CG5031	FBgn0036435					-2.28854	0.0287743
141249_at	CG8828 (49A7-49A7; 2190; )	CG8828	FBgn0033740					1.62346	0.64701
141251_at	CG9796 (87E10-87E10; 1109; )	CG9796	FBgn0038149					-1.67796	0.365712
141255_at	CG4535 (30E1-30E1; 1497; )	CG4535	FBgn0032152					-2.03811	0.0711159
141257_at	Gs1 (21B1-21B1; 1901; Glutamine synthetase 1)	CG2718	FBgn0001142			-1.94469	0.426571	-3.71664	0.0287743
141258_at	CG7845 (42A5-42A6; 1387; )	CG7845	FBgn0033059					-1.6394	0.0287743
141262_at	CG13852 (94B2-94B2; 748; )	CG13852	FBgn0038965			-2.362	0.100779	-1.94401	0.0287743
141265_at	CG6757 (67B13-67B13; 1903; )	CG6757	FBgn0036033			-1.61917	4.16588	-1.52886	0.0287743
141267_at	CG7337 (22B4-22B6; 7602; )	CG7337	FBgn0031374					-3.25563	0.0287743
141268_at	CG16745 (63B5-63B5; 1400; )	CG16745	FBgn0035394	1.81309	0.311938			-1.87189	0.110471
141271_at	CG1021 (83E7-83E7; 2438; )	CG1021	FBgn0037443			-2.28009	0.100779	-1.78091	0.0593218
141276_at	Sodh-2 (86C7-86C7; 1345; Sorbitol dehydrogenase-2)	CG4649	FBgn0022359	1.63682	0.126328
141278_at	CG9905 (102D1-102D1; 1341; )	CG9905	FBgn0039917	1.50612	0.794131			-2.05208	0.182575
141280_at	CG10283 (36F8-36F9; 2901; )	CG10283	FBgn0032681			1.73268	0.100779
141281_at	spt6 (5E1-5E1; 6042; )	CG12225	FBgn0028982					-1.79051	0.0593218
141283_at	cup (26F3-26F5; 4218; cup)	CG11181	FBgn0000392			-1.66503	1.68302	-2.11265	0.0804047
141284_at	CG4677 (94D10-94D10; 3004; )	CG4677	FBgn0039039					1.80035	0.365712
141285_at	CG4931 (88E13-88F1; 3481; )	CG4931	FBgn0038320					-2.29959	0.0439421
141288_at	CG11990 (85C5-85C5; 2140; )	CG11990	FBgn0037657					-2.42919	0.0439421
141290_at	CG10444 (56F15-56F16; 2772; )	CG10444	FBgn0034494	-4.11946	1.33856	-7.08466	0.100779	-2.05448	0.64701
141291_at	CG1710 (102B3-102B3; 5279; )	CG1710	FBgn0039904			-1.72025	5.12309	-2.0605	0.365712
141292_at	CG1236 (83C1-83C1; 1194; )	CG1236	FBgn0037370	-1.81891	0.126328	-1.98878	0.100779
141294_at	CG5026 (66E5-66E5; 2333; )	CG5026	FBgn0035945			-1.67325	3.30301	-1.76825	0.0287743
141296_at	CG14536 (28D1-28D1; 1920; )	CG14536	FBgn0031950	1.62029	0.728128
141298_at	CG9186 (61F6-61F6; 1400; )	CG9186	FBgn0035206					-1.59704	0.0711159
141299_at	CG12104 (62A9-62A9; 1227; )	CG12104	FBgn0035238					-1.80606	0.0439421
141301_at	tok (96A20-96A22; 5354; tolkin)	CG6863	FBgn0004885			-3.35965	0.100779	-2.24255	0.182575
141304_at	CG7252 (68E3-68E3; 1503; )	CG7252	FBgn0036226	2.80756	0.126328	5.5176	0.951412	7.93021	0.0711159
141305_at	CG8907 (89E10-89E11; 2353; )	CG8907	FBgn0038466	5.63646	0.126328	3.465	5.12309	2.40345	0.365712
141309_at	CG7611 (78E1-78E1; 3599; )	CG7611	FBgn0037094			-1.89941	1.68302	-2.11037	0.110471
141310_at	CG9682 (99E5-99E5; 1449; )	CG9682	FBgn0039760	2.40652	0.126328	6.73496	0.141628	50.908	0.0287743
141311_at	CG8756 (76C3-76C3; 2157; )	CG8756	FBgn0036901	1.68895	0.126328
141313_at	#VALUE!	CG12311	FBgn0025618					-1.97013	0.0287743
141314_at	Lcp65Ag1 (65A5-65A5; 457; )	CG10530	FBgn0020638					1.88894	0.64701
141315_at	CG16926 (56D10-56D10; 861; )	CG16926	FBgn0040732	-1.56328	0.126328	-1.67123	0.100779	-1.73452	0.0287743
141317_at	CG12321 (90E6-90E6; 859; )	CG12321	FBgn0038577			-1.58479	2.27435
141318_at	blow (43E1-43E1; 2450; blown fuse)	CG1363	FBgn0004133					-1.8306	0.0287743
141319_at	Cdlc2 (22A1-22A1; 649; Cytoplasmic dynein light chain 2)	CG5450	FBgn0026141			1.69308	0.100779
141320_at	CG9134 (61F4-61F4; 1161; )	CG9134	FBgn0035199	-1.68785	0.311938			-1.8315	0.10183
141322_at	CG18317 (22B1-22B1; 1282; )	CG18317	FBgn0031359			-2.0659	0.762644
141323_at	CG10200 (51C5-51C5; 659; )	CG10200	FBgn0033968	1.84038	0.126328	1.77846	0.100779	-2.34632	0.0287743
141324_at	CG15818 (27F6-27F6; 1251; )	CG15818	FBgn0031910			-2.83294	0.100779	2.401	0.0439421
141326_at	Akap200 (29C1-29C3; 3188; A kinase anchor protein 2)	CG13388	FBgn0027932					-1.50367	0.0593218
141327_at	CG8773 (87E5-87E5; 3106; )	CG8773	FBgn0038135	2.49735	0.126328	3.14436	0.176695	2.35237	0.0287743
141328_at	CG13406 (61A1-61A1; 1587; )	CG13406	FBgn0035096					2.0526	0.942138
141330_at	CG6933 (77A3-77A3; 1291; )	CG6933	FBgn0036952	1.59602	0.126328	3.674	0.100779	23.2689	0.0287743
141334_at	CG7924 (70D3-70D3; 1079; )	CG7924	FBgn0036416	-6.69075	0.126328	-5.61136	0.100779	-25.1446	0.0287743
141337_at	CG7906 (70D3-70D3; 1233; )	CG7906	FBgn0036417	-4.77532	0.126328	-5.31067	0.100779	-33.6814	0.0287743
141338_at	CG1342 (100A3-100A3; 2018; )	CG1342	FBgn0039795			-2.63324	0.100779	-8.45666	0.0287743
141339_at	Pen (31A1-31A1; 2529; Pendulin)	CG4799	FBgn0011823					-1.97894	0.0287743
141342_at	CG6145 (50B4-50B5; 2143; )	CG6145	FBgn0033853			-1.70221	0.732542	-2.25413	0.0439421
141343_at	GM130 (58C3-58C3; 2716; )	CG11061	FBgn0034697					-1.57908	0.64701
141345_at	CG5844 (87B15-87B15; 1313; )	CG5844	FBgn0038049	-1.90331	0.311938
141351_at	kst (63C5-63D1; 12689; karst)	CG12008	FBgn0004167	1.67525	0.126328
141352_at	CG6234 (87C6-87C6; 2423; )	CG6234	FBgn0038071			-1.77917	0.100779	-1.80535	0.0287743
141354_at	CG10132 (37E5-37F1; 4718; )	CG10132	FBgn0032798	1.55226	0.126328	1.60932	0.426571	1.5813	0.0287743
141355_at	CG8031 (87D9-87D9; 1264; )	CG8031	FBgn0038110	-1.55904	0.579561	-1.59487	0.762644	-1.81357	0.0287743
141356_at	CG7430 (75A4-75A4; 2023; )	CG7430	FBgn0036762					-1.68697	0.110471
141359_at	CG3702 (24D8-24D8; 2279; )	CG3702	FBgn0031590					-1.66284	0.0593218
141360_at	CG9701 (73B5-73B5; 1936; )	CG9701	FBgn0036659	2.8465	0.126328			2.54845	0.0287743
141361_at	CG11880 (99A1-99A1; 3177; )	CG11880	FBgn0039637	-1.5865	0.126328	-2.72539	0.100779	-2.64845	0.0287743
141362_at	CG7387 (66B13-66B13; 1485; )	CG7387	FBgn0035852			1.51101	1.59355
141363_at	CG10882 (22D2-22D4; 4138; )	CG10882	FBgn0031408					-1.54264	0.0287743
141364_at	CG9021 (26A5-26A5; 1187; )	CG9021	FBgn0031747	-2.43463	0.126328	-3.51593	0.100779	-5.72738	0.0287743
141366_at	CG10764 (54C3-54C3; 1623; )	CG10764	FBgn0034221			-2.18003	0.176695
141367_at	EG:52C10.5 (54E9-54E9; 5995; )	CG6355	FBgn0028741					-1.60795	0.0804047
141369_at	CG18030 (99F8-99F8; 797; )	CG18030	FBgn0039778					11.3903	0.0804047
141370_at	ppl (78C8-78C8; 896; pumpless)	CG7758	FBgn0027945					-2.05448	0.0287743
141371_at	Cyt-c1 (36A7-36A7; 834; Cytochrome c distal)	CG13263	FBgn0000408	-1.7322	0.728128			-1.95088	0.0287743
141372_at	CG5735 (66E4-66E4; 2323; )	CG5735	FBgn0035938			-1.50132	9.08736	-1.90107	0.0439421
141373_at	CG18117 (40E1-40E1; 1393; )	CG18117	FBgn0032993					-2.4681	0.0287743
141374_at	AttA (51C2-51C2; 895; Attacin-A)	CG10146	FBgn0012042	1.84183	0.794131
141375_at	CG5656 (78D5-78D5; 1770; )	CG5656	FBgn0037083	2.25888	0.126328	7.02902	0.176695	2.43075	0.0287743
141377_at	mas (64A12-64A12; 3525; masquerade)	CG15002	FBgn0011653	2.00036	0.126328			-1.89836	0.0593218
141379_at	Ag5r (12F5-12F5; 954; Antigen 5-related)	CG9538	FBgn0015010			-3.7942	0.100779	-3.52759	0.0287743
141381_at	CG8381 (50E4-50E5; 3410; )	CG8381	FBgn0033910	1.66395	0.126328
141383_at	CG7004 (61B3-61B3; 4853; )	CG7004	FBgn0035129			-1.59995	3.30301	-1.58043	0.0804047
141384_at	CG12164 (43A4-43A4; 1383; )	CG12164	FBgn0033158					3.90124	0.365712
141386_at	ImpL1 (70A5-70A5; 1149; Ecdysone-inducible gene L1)	CG10717	FBgn0001256	3.91883	0.126328	7.93424	0.100779
141387_at	CG14981 (63F6-63F6; 814; maggie)	CG14981	FBgn0035473					-1.64182	0.0287743
141388_at	dap (46A3-46A3; 2475; dacapo)	CG1772	FBgn0010316					-1.88647	0.092005
141389_at	CG10531 (57B20-57B20; 1148; )	CG10531	FBgn0034582	3.63806	0.126328	3.4202	0.100779	2.52689	0.0287743
141390_at	CG8732 (44D4-44D5; 3401; )	CG8732	FBgn0033318			-1.57225	0.100779	-1.6487	0.0287743
141392_at	CG16791 (93D6-93D6; 2012; )	CG16791	FBgn0038881			-1.66942	1.08883	-2.15142	0.0287743
141395_at	CG10725 (70A8-70A8; 853; )	CG10725	FBgn0036362	1.95854	0.126328	3.00513	0.100779	5.78184	0.0287743
141397_at	CG8502 (49A2-49A2; 1413; )	CG8502	FBgn0033725	-1.55729	0.126328			2.07736	0.0287743
141399_at	Amyrel (53C12-53C12; 1550; Amyrel)	CG8221	FBgn0020506					1.92383	0.0287743
141401_at	CG15513 (99C5-99C5; 939; )	CG15513	FBgn0039705			-1.55044	0.24811
141402_at	CG5011 (21F1-21F1; 984; )	CG5011	FBgn0040723	1.60968	0.126328	1.6721	2.27435	1.86401	0.0287743
141403_at	CG4394 (14C4-14C5; 1791; )	CG4394	FBgn0030748	1.82399	0.311938	1.52566	5.12309
141404_at	CG12172 (42F1-42F1; 1221; )	CG12172	FBgn0033144			-1.54643	1.29803	-3.7515	0.0287743
141405_at	CG6271 (97E1-97E1; 1059; )	CG6271	FBgn0039476	2.69194	0.126328	3.79769	0.100779	3.60122	0.0287743
141406_at	CG8129 (85D11-85D11; 1613; )	CG8129	FBgn0037684	3.93653	0.126328			-2.53653	0.0711159
141409_at	CG6164 (95E1-95E1; 712; )	CG6164	FBgn0039154	2.16282	0.126328	3.94499	0.100779	6.87236	0.0439421
141410_at	CG9307 (87F13-87F13; 2109; )	CG9307	FBgn0038180			-2.16109	0.100779	-5.8326	0.0287743
141411_at	BG:DS07108.4 (35D4-35D4; 2172; )	CG18480	FBgn0028518			-1.6675	1.68302
141412_at	CG6891 (17D3-17D4; 975; )	CG6891	FBgn0030955			-2.06505	0.24811	-2.32753	0.0287743
141416_at	CG6839 (75E4-75E4; 1325; )	CG6839	FBgn0036831					1.57413	0.0287743
141417_at	CG10007 (87A7-87A8; 1547; )	CG10007	FBgn0037971					-1.75076	0.0593218
141418_at	CG18180 (67B10-67B10; 887; )	CG18180	FBgn0036024			2.98369	0.100779	6.87976	0.0287743
141419_at	CG10827 (93B3-93B3; 1661; )	CG10827	FBgn0038845	1.72465	0.126328	1.99928	3.30301	2.37378	0.0287743
141421_at	CG11095 (12B9-12B9; 1105; )	CG11095	FBgn0030528	-1.52639	0.311938	1.69159	3.30301	1.57889	0.0804047
141422_at	CG17309 (86E18-86E19; 3138; )	CG17309	FBgn0037925			-2.72539	0.100779
141423_at	Nc (67C5-67C5; 1606; Nedd2-like caspase)	CG8091	FBgn0026404			-1.81521	0.762644	-1.69285	0.10183
141424_at	CG8564 (65F6-65F6; 1732; )	CG8564	FBgn0035776					-1.673	0.0287743
141426_at	CG5932 (77C1-77C1; 1461; )	CG5932	FBgn0036996	1.51032	5.22245	4.38879	0.100779	10.1593	0.0287743
141428_at	CG12026 (62B9-62B9; 1455; )	CG12026	FBgn0035289	1.68709	0.126328
141434_at	CG13887 (61D3-61D4; 1072; )	CG13887	FBgn0035165					-1.68717	0.0287743
141435_at	CG11911 (21B8-21B8; 948; )	CG11911	FBgn0031249			1.96752	0.100779	5.64664	0.0287743
141437_at	CG5618 (77B4-77B4; 1719; )	CG5618	FBgn0036975			-2.52544	0.100779	-5.31519	0.0287743
141438_at	grh (54F1-54F4; 4748; grainy head)	CG5058	FBgn0004586	1.71884	0.794131			-2.0414	0.092005
141439_at	CG13805 (62D5-62D5; 1421; )	CG13805	FBgn0035326	1.65843	0.126328	3.35335	0.100779	46.3419	0.0287743
141440_at	b (34D2-34D3; 2033; black)	CG7811	FBgn0000153	-3.01087	0.126328	-7.04424	0.100779
141441_at	CG8539 (66A1-66A1; 1283; )	CG8539	FBgn0035791					-3.92619	0.092005
141443_at	CG6957 (25F1-25F1; 1216; )	CG6957	FBgn0031717			-2.02073	0.176695
141446_at	CG5447 (97B2-97B2; 1187; )	CG5447	FBgn0039427					-2.01001	0.092005
141447_at	CG4914 (70F1-70F1; 1645; )	CG4914	FBgn0036436			-1.53372	0.100779	-3.14594	0.0287743
141449_at	CG10872 (22A3-22A3; 1366; )	CG10872	FBgn0031342	1.55615	0.126328	3.18565	0.100779	11.0893	0.0287743
141450_at	Sodh-1 (84C1-84C1; 1387; Sorbitol dehydrogenase 1)	CG1982	FBgn0024289	2.90897	0.126328			1.70006	0.365712
141454_at	CG13213 (47E3-47E4; 3052; )	CG13213	FBgn0033609	2.13345	0.65694			-2.27889	0.182575
141458_at	CG9342 (38F4-38F4; 2905; )	CG9342	FBgn0032904	1.62294	0.126328			-2.3677	0.0287743
141465_at	CG10026 (37E3-37E3; 1143; )	CG10026	FBgn0032785					2.27902	0.0593218
141466_at	CG15099 (55F3-55F3; 8327; )	CG15099	FBgn0034400			-1.73892	2.55937	-2.11412	0.10183
141467_at	px (58E3-58E7; 6276; plexus)	CG4444	FBgn0003175					-1.59335	0.0439421
141470_at	CG8963 (53F1-53F1; 2498; )	CG8963	FBgn0034181			-1.55417	9.08736	-1.72034	0.0804047
141478_at	Cyp1 (14B15-14B15; 910; Cyclophilin 1)	CG9916	FBgn0004432					-1.51368	0.0439421
141480_at	CG2107 (63B1-63B1; 2339; )	CG2107	FBgn0035383			-1.67277	3.30301	-1.62169	0.0804047
141483_at	CG17836 (91D4-91D4; 2935; )	CG17836	FBgn0038661	1.79437	0.126328	1.72744	0.100779
141493_at	fog (20A4-20A5; 3059; folded gastrulation)	CG9559	FBgn0000719			-2.14984	1.68302	-2.56515	0.092005
141494_at	CG9249 (39B3-39B3; 989; )	CG9249	FBgn0032922					-2.02881	0.0287743
141495_at	Mlc-c (5A8-5A8; 1305; Myosin light chain cytoplasmic)	CG3201	FBgn0004687			-2.19024	2.55937	-2.33307	0.365712
141501_at	Prosalpha1 (43F1-43F1; 888; Proteasome alpha1 subunit)	CG18495	FBgn0026781			-2.01159	0.100779	-1.87182	0.0711159
141508_at	CG11247 (78F4-79A1; 2570; )	CG11247	FBgn0037120	1.95034	0.579561	-1.87515	6.88201	-2.18241	0.365712
141509_at	CG12031 (61C7-61C7; 5194; )	CG12031	FBgn0035145			-1.51812	9.08736
141511_at	dos (62F1-62F1; 3266; daughter of sevenless)	CG1044	FBgn0016794	1.57712	3.8489	-2.10164	2.27435	-3.00363	0.0711159
141512_at	CG10355 (37F1-37F1; 2813; )	CG10355	FBgn0032802			-1.66981	0.762644	-1.88708	0.092005
141514_at	az2 (43D1-43D2; 1953; )	CG1605	FBgn0025185			-1.55676	1.68302
141518_at	pnr (89B5-89B6; 2785; pannier)	CG3978	FBgn0003117					-1.92615	0.10183
141524_at	CG10289 (65A5-65A5; 3122; )	CG10289	FBgn0035688					-1.87515	0.0711159
141526_at	Hsf (55B5-55B5; 2757; Heat shock factor)	CG5748	FBgn0001222					-2.36027	0.110471
141531_at	CG5541 (13A8-13A8; 2182; )	CG5541	FBgn0030603					-1.90971	0.0439421
141534_at	CG3961 (75E2-75E2; 2766; )	CG3961	FBgn0036821					-1.52476	0.182575
141536_at	CG8946 (53F10-53F10; 2026; )	CG8946	FBgn0034190	-1.89251	0.126328	-2.16981	0.100779	-2.17023	0.0287743
141541_at	CG13868 (56F17-57A1; 3604; )	CG13868	FBgn0034501	3.2301	0.126328			1.53715	3.71626
141542_at	kuz (34C1-34C4; 5453; kuzbanian)	CG7147	FBgn0015954			-2.66916	2.27435	-2.27739	0.0804047
141544_at	CG8222 (28F4-28F5; 5234; )	CG8222	FBgn0032006			-1.57607	4.16588
141545_at	CG12295 (50C11-50C11; 3550; )	CG12295	FBgn0033870					1.7318	0.365712
141551_at	CG3689 (67B2-67B2; 1466; )	CG3689	FBgn0035987			-1.68927	4.16588	-2.13931	0.10183
141553_at	CG9139 (61F5-61F5; 2373; )	CG9139	FBgn0035202			-1.68466	0.732542
141565_at	thr (54F5-54F6; 4288; three rows)	CG5785	FBgn0003701					1.73321	1.63164
141567_at	BG:DS02740.9 (35F8-35F8; 848; )	CG5869	FBgn0028894			-1.63639	2.55937	-1.81209	0.0804047
141569_at	CG10192 (95C3-95C4; 6185; )	CG10192	FBgn0039122					-2.10199	0.10183
141573_at	CG17647 (22B2-22B2; 1005; )	CG17647	FBgn0031363			-2.70453	0.100779	-3.8912	0.0287743
141574_at	CG11807 (51E7-51E7; 1924; )	CG11807	FBgn0033996			-1.5754	1.68302	-2.3006	0.092005
141575_at	KrT95D (95D2-95D3; 3419; Krueppel target at 95D)	CG5405	FBgn0020647			-2.01544	1.59355	-1.93128	0.092005
141580_at	Bap (18E5-18E5; 3121; Beta Adaptin)	CG12532	FBgn0010380					-1.5483	0.0593218
141584_at	Crag (7F4-7F4; 5662; Calmodulin-binding protein related to a Rab3 GDP/GTP exchange protein)	CG12737	FBgn0025864			-1.69725	0.426571	-1.88299	0.092005
141588_at	tra2 (51B4-51B6; 1055; transformer 2)	CG10128	FBgn0003742					-2.04805	0.0711159
141589_at	CG6725 (89B19-89B19; 3705; )	CG6725	FBgn0038413			-1.75119	5.12309	-2.50013	0.0287743
141591_at	RhoGEF2 (53F1-53F4; 8428; )	CG9635	FBgn0023172			-1.58268	2.55937
141592_at	kay (99C2-99C4; 2642; kayak)	CG15509	FBgn0001297	1.65182	0.794131
141598_at	CG10641 (37B8-37B9; 1553; )	CG10641	FBgn0032731			-2.26994	1.29803	-2.6944	0.0439421
141601_at	CG8190 (52A10-52A10; 1503; )	CG8190	FBgn0034029			-1.66511	2.27435
141605_at	CG18061 (37E1-37E1; 2027; )	CG18061	FBgn0032776					-2.00032	0.0593218
141606_at	Ero1L (64A12-64B1; 2064; )	CG1333	FBgn0028736			-4.46588	0.100779	-1.56441	0.0711159
141607_at	EG:131F2.2 (2B12-2B12; 2176; )	CG14801	FBgn0024988			-2.31476	0.100779
141611_at	CG2095 (83C1-83C1; 3184; )	CG2095	FBgn0037373					-1.58557	0.0287743
141612_at	CG8013 (76D7-76D8; 3958; )	CG8013	FBgn0036917					-1.67093	0.0439421
141614_at	CG8929 (57A1-57A1; 2954; )	CG8929	FBgn0034504			-1.6796	4.16588	-1.74055	0.0804047
141616_at	lic (11D6-11D6; 1423; licorne)	CG12244	FBgn0015763					1.54321	0.942138
141618_at	Karybeta3 (82D2-82D2; 4316; Karyopherin beta 3)	CG1059	FBgn0011341	1.50027	0.311938
141619_at	CG7400 (31E5-31E6; 2679; )	CG7400	FBgn0032263			1.81209	0.100779
141620_at	RhoL (85D21-85D22; 1034; rho-like)	CG9366	FBgn0014380			-1.95783	0.426571	-1.80239	0.092005
141621_at	CG15609 (53E11-53F1; 3771; )	CG15609	FBgn0034180			-2.20746	0.100779
141625_at	Syb (46F6-46F7; 799; Synaptobrevin)	CG12210	FBgn0003660					-1.80522	0.0711159
141627_at	CG7143 (79B2-79B2; 3038; )	CG7143	FBgn0037141					1.50073	0.0804047
141628_at	AP-50 (94B3-94B3; 2030; )	CG7057	FBgn0024832			-1.79591	1.68302	-2.03687	0.0287743
141629_at	eIF-4E (67B2-67B2; 1467; Eukaryotic initiation factor 4E)	CG4035	FBgn0015218					-1.91388	0.0804047
141632_at	CG8902 (27D5-27D5; 1268; )	CG8902	FBgn0031886					-1.64406	0.092005
141633_at	CG13384 (29B4-29C1; 2440; )	CG13384	FBgn0032036					-1.97941	0.0287743
141634_at	Ddx1 (79E1-79E1; 2415; Dead-box-1)	CG9054	FBgn0015075			-1.59681	1.59355	-2.05292	0.0439421
141636_at	CG1473 (99F7-99F7; 1241; )	CG1473	FBgn0039776					-1.70077	0.0287743
141639_at	CG1640 (11E9-11E10; 2353; )	CG1640	FBgn0030478	1.67217	0.126328
141641_at	cher (89F1-89F1; 7617; cheerio)	CG3937	FBgn0014141					1.59343	0.0439421
141647_at	CG12016 (63C5-63C5; 2135; )	CG12016	FBgn0035436			-2.50539	0.24811	-2.42148	0.0593218
141648_at	mth (61C1-61C1; 1832; methuselah)	CG6936	FBgn0023000			-1.65412	2.27435	-2.43037	0.0287743
141652_at	CG5290 (75A8-75A8; 2664; )	CG5290	FBgn0036772	1.54363	2.22442
141658_at	CG5853 (30F1-30F1; 2353; )	CG5853	FBgn0032167			-2.30601	0.100779	-2.99007	0.0287743
141662_at	BG:DS05639.1 (35C4-35C4; 1291; )	CG12635	FBgn0028877			-2.78792	0.100779	-2.91206	0.0287743
141666_at	CG11844 (96B20-96B20; 1535; )	CG11844	FBgn0039279					-1.71377	0.0804047
141670_at	CG12366 (50E3-50E3; 1304; )	CG12366	FBgn0033901					-1.61757	0.0287743
141671_s_at	CG17597 (37B3-37B3; 1237; )	CG17597	FBgn0032715					-1.53034	0.0711159
141674_at	PyK (94A15-94A15; 2091; Pyruvate kinase)	CG7070	FBgn0003178					-1.66376	0.0287743
141678_at	CG1697 (10C6-10C6; 1967; )	CG1697	FBgn0030318					-1.6248	0.110471
141684_at	CG18329 (48C8-48C8; 1612; )	CG18329	FBgn0033660					1.96391	0.64701
141685_at	CG3066 (84D11-84D11; 1830; )	CG3066	FBgn0037515	-1.86965	0.126328	-1.88168	0.141628
141687_at	srp (89B3-89B4; 4440; serpent)	CG3992	FBgn0003507					-1.90621	0.365712
141691_at	spz (97E3-97E3; 1268; spatzle)	CG6134	FBgn0003495	2.07006	0.126328
141694_at	CG6016 (50B1-50B1; 2554; )	CG6016	FBgn0033844			-1.52013	6.88201	-1.77038	0.0804047
141697_at	Gel (82A2-82A3; 3210; Gelsolin)	CG1106	FBgn0010225					-1.82755	0.64701
141698_at	CG11840 (21C5-21C5; 1672; )	CG11840	FBgn0031260					-1.72061	0.0287743
141699_at	EG:132E8.1 (2A2-2A2; 2883; )	CG3056	FBgn0024987			-1.81696	2.27435	-2.01029	0.0439421
141703_at	CG9510 (29F6-29F6; 1470; )	CG9510	FBgn0032076					-1.72236	0.0711159
141704_at	CG6214 (33F2-33F3; 6461; )	CG6214	FBgn0032456					-2.02278	0.0287743
141707_at	cpb (22B1-22B1; 1441; capping protein beta)	CG17158	FBgn0011570					-1.61275	0.110471
141709_i_at	alphaTub84D (84D6-84D6; 2008; alphaTubulin84D)	CG2512	FBgn0003885			-2.40477	0.141628	-2.58833	0.0287743
141711_at	CG1141 (62E6-62E6; 3687; )	CG1141	FBgn0035347					-1.81911	0.092005
141712_at	CG1471 (99F7-99F7; 2810; )	CG1471	FBgn0039774	1.88615	0.126328			-1.61171	0.365712
141716_at	Sin3A (49B2-49B3; 7738; )	CG8815	FBgn0022764					-1.64552	0.0804047
141717_at	Sed5 (35F8-35F8; 1762; )	CG4214	FBgn0011708			-1.74801	0.100779	-1.80695	0.110471
141720_at	Pms2 (51F10-51F11; 2982; )	CG8169	FBgn0011660					1.67855	1.63164
141722_at	z (3A2-3A2; 2374; zeste)	CG7803	FBgn0004050					-1.86505	0.092005
141723_at	CG12263 (55C11-55C11; 3551; )	CG12263	FBgn0034346			-1.54828	4.16588	-1.93487	0.0287743
141726_at	alien (29F8-29F8; 1477; alien)	CG9556	FBgn0013746			-1.75522	1.88538	-1.97099	0.0287743
141729_at	CG9302 (34B6-34B6; 1947; )	CG9302	FBgn0032514			-1.97009	1.88538	-3.60828	0.0287743
141738_at	CG9706 (73C1-73C1; 1973; )	CG9706	FBgn0036662					-1.81268	0.0287743
141745_at	CG5547 (34A9-34A10; 1414; )	CG5547	FBgn0032482					-1.86525	0.0287743
141748_at	CG5775 (66E1-66E1; 837; )	CG5775	FBgn0035927			-1.97188	0.24811
141749_at	l(3)82Fd (83A2-83A3; 1889; heat shock promoter construct of Stowers)	CG10199	FBgn0013576			-2.14348	1.88538	-2.03575	0.0287743
141751_at	EG:133E12.4 (2C2-2C2; 7216; )	CG4399	FBgn0023544					-1.63744	0.0439421
141754_at	CG1283 (82E6-82E6; 1528; )	CG1283	FBgn0037286					-1.69251	0.182575
141757_at	CG1907 (99B7-99B7; 1654; )	CG1907	FBgn0039674			-1.67154	1.08883
141759_at	RasGAP (14A1-14A1; 3582; RasGap)	CG9209	FBgn0020383			-1.95312	1.68302	-2.42096	0.0287743
141760_at	CG11822 (21C5-21C5; 1472; )	CG11822	FBgn0031261					1.50242	0.0711159
141765_at	sgl (65D5-65D5; 2275; sugarless)	CG10072	FBgn0010851			-2.01086	0.100779
141766_at	CG16932 (60D14-60D15; 4175; )	CG16932	FBgn0035060	-1.64525	5.22245
141770_at	uzip (60E8-60E8; 2286; unzipped)	CG3533	FBgn0004055			-2.10164	1.08883	-2.10819	0.0804047
141776_at	CG12428 (98A8-98A9; 2402; )	CG12428	FBgn0039543					-1.84016	1.63164
141782_at	ik2 (38E1-38E1; 2408; )	CG2615	FBgn0028633			-1.81742	1.88538	-1.947	0.0711159
141784_at	CG18621 (38C7-38C7; 1386; )	CG18621	FBgn0040997			-1.77771	3.30301
141785_at	CG6501 (54D1-54D1; 2223; )	CG6501	FBgn0034243			-1.58053	9.08736	-1.64274	0.64701
141789_at	CG2708 (84E7-84E7; 3215; )	CG2708	FBgn0037545					-1.91358	0.0439421
141791_at	Akt1 (89B7-89B7; 2371; heat shock construct of Staveley)	CG4006	FBgn0010379			-1.80395	0.426571	-1.55272	0.0287743
141796_at	CG4996 (54E7-54E7; 3307; )	CG4996	FBgn0034271					-1.62771	0.0287743
141798_at	Sbf (86F9-86F9; 6619; SET domain binding factor)	CG6939	FBgn0025802			-1.6001	2.55937	-1.82602	0.092005
141802_at	vimar (42D4-42D4; 2942; visceral mesodermal armadillo-repeats)	CG3572	FBgn0022960			-2.39676	0.100779	-2.2951	0.0804047
141803_at	CG11430 (54F5-54F5; 2631; )	CG11430	FBgn0034280			-2.33361	0.100779	-2.41932	0.0439421
141804_at	CG10155 (51C2-51C2; 2115; )	CG10155	FBgn0033964			-2.13954	1.88538	-2.69034	0.0804047
141806_at	CG4526 (73A3-73A4; 2123; )	CG4526	FBgn0036635			1.58991	3.30301	1.65698	0.64701
141810_at	CG11661 (73D6-73D7; 3685; )	CG11661	FBgn0036682	1.59055	0.311938	-2.55872	1.08883
141811_at	CG1009 (62A5-62A5; 3640; )	CG1009	FBgn0035226					-1.64341	0.0439421
141822_at	GH01674	CG3699	FBgn0029549_EST	1.64643	0.126328
141823_at	GH01974	CG4721	FBgn0039024_EST					2.23318	1.34363
141824_at	GH02203	CG8803	FBgn0016970_EST					-1.68908	0.0593218
141831_at	GH04039	CG3625	FBgn0031245_EST					-2.13821	0.0287743
141833_at	GH04205	CG4468	FBgn0038749_EST					1.81811	0.64701
141834_at	GH04637	CG3530	FBgn0040661_EST					1.55163	2.05794
141835_s_at	GH04687	CG33009	FBgn0033759_EST					1.85421	0.365712
141838_at	GH05289	CG9201	FBgn0030644_EST	1.60107	0.126328
141855_at	GH08893	CG11790	FBgn0039265_EST					1.68554	0.942138
141862_at	GH10454	CG10562	FBgn0039326_EST					1.60191	2.05794
141871_at	GH11964	CG8086	FBgn0032010_EST					1.5231	0.64701
141884_at	GH14622	CG1394	FBgn0030277_EST					1.60556	0.0287743
141886_at	GH14673	CG10675	FBgn0039328_EST					2.43804	2.05794
141887_at	GH14707	CG10859	FBgn0032520_EST			1.56151	0.426571
141894_at	GH17451	CG8063	FBgn0038105_EST					1.51675	0.365712
141895_at	GH17516	CG8768	FBgn0033769_EST			-1.50852	1.88538
141909_at	GH23708	CG9027	FBgn0033631_EST					1.61247	0.365712
141915_at	GH26622	CG3814	FBgn0033779_EST					-1.77302	0.0593218
141919_at	GH27547	CG4644	FBgn0031300_EST					1.61575	0.942138
141924_at	GM03767	CG5012	FBgn0035940_EST					1.5657	0.365712
141925_i_at	GM03811	CG11779	FBgn0038683_EST					1.82194	0.64701
141926_at	GM04207	CG12783	FBgn0038448_EST					1.87729	0.110471
141927_at	GM04427	CG5532	FBgn0034902_EST					1.68025	0.365712
141930_at	GM08326	CG17534	FBgn0034343_EST					1.60129	0.10183
141952_at	LD09536	CG2245	FBgn0039871_EST					1.52411	0.110471
141959_at	LD12946	CG9066	FBgn0030703_EST			-1.60648	0.762644	-1.91307	0.110471
141960_at	LD15323	CG5734	FBgn0032191_EST	1.75312	0.65694
141974_at	LD21116	CG4561	FBgn0036630_EST					1.70945	1.34363
141975_at	LD21354	CG10407	FBgn0038395_EST			-1.54342	1.68302
141978_i_at	LD21735	CG7678	FBgn0038613_EST					3.70145	0.942138
141985_at	LD22087	CG13819	FBgn0039103_EST					-1.86581	0.0711159
141987_at	LD22201	CG10063	FBgn0035727_EST					1.5224	0.64701
141996_at	LD23959	CG9443	FBgn0037732_EST					1.68487	0.182575
142001_r_at	LD24265	CG6543	FBgn0033879_EST					1.95088	1.34363
142004_at	LD24696	CG9436	FBgn0033101_EST					1.5375	0.365712
142007_at	LD24841	CG8831	FBgn0033737_EST					1.54429	0.0711159
142010_at	LD25466	CG5776	FBgn0032450_EST					1.80879	1.63164
142012_at	LD26422	CG7047	FBgn0035103_EST					1.56739	0.365712
142018_at	LD28173	CG2218	FBgn0039767_EST					1.50708	0.0287743
142025_at	LD29979	CG3717	FBgn0013432_EST					1.55277	1.34363
142031_at	LD31286	CG11386	FBgn0029973_EST					3.97811	1.63164
142033_at	LD32106	CG3408	FBgn0036008_EST					5.72132	2.05794
142059_at	LD40692	CG5589	FBgn0036754_EST					1.60641	0.64701
142077_at	LD44641	CG13605	FBgn0039150_EST					1.85516	0.365712
142088_at	LP05693	CG15921	FBgn0038800_EST	2.37159	0.65694	-1.85199	1.59355
142089_at	LP05733	CG7916	FBgn0028534_EST					2.33678	0.942138
142094_at	LP08544	CG7843	FBgn0033062_EST					2.075	0.64701
142096_at	SD01621	CG4792	FBgn0039016_EST					1.50391	0.0287743
142102_at	SD05240	CG5780	FBgn0032446_EST	-1.52223	0.311938	1.81059	0.176695	1.99346	0.0287743
142103_at	SD06560	CG14054	FBgn0029596_EST					1.56029	0.64701
142104_at	SD06579	CG8987	FBgn0004406_EST					1.60962	0.0439421
142120_at	SD02875	CG3161	SD02875	1.54986	6.79943
142125_at	egh (3A8-3A8; 2572; egghead)	CG9659	FBgn0001404			-2.42595	2.27435	-1.96804	0.182575
142129_at	syt (23B1-23B2; 2244; synaptotagmin)	CG3139	FBgn0004242					1.64104	2.05794
142131_at	CG3382 (58D1-58D1; 2184; )	CG3382	FBgn0034715			2.26921	0.426571	1.91463	0.0287743
142141_at	CG4723 (94C8-94C8; 2091; )	CG4723	FBgn0039023					1.59819	0.0287743
142143_at	wun (45D1-45D3; 1584; wunen)	CG8804	FBgn0016078			-2.16081	0.100779	-2.35871	0.0287743
142146_at	CG9465 (29F1-29F1; 2829; )	CG9465	FBgn0032067			2.05035	0.951412	1.64887	0.64701
142147_at	CG9466 (29F1-29F1; 3002; )	CG9466	FBgn0032068	1.6858	0.579561	1.94377	0.100779
142148_at	CG4144 (75D2-75D2; 3774; )	CG4144	FBgn0036802			-1.96456	1.29803	-2.04399	0.0804047
142154_at	tim (23F3-23F5; 4809; timeless)	CG3234	FBgn0014396			1.92466	3.30301	1.84003	0.942138
142156_at	CG2056 (7F3-7F3; 1558; )	CG2056	FBgn0030051	-1.54517	0.728128	-1.57786	1.88538
142161_s_at	CG16758 (62E6-62E6; 1786; )	CG16758	FBgn0035348			-1.90396	1.29803
142168_at	CG12378 (92B9-92B9; 563; )	CG12378	FBgn0038748			-1.57953	5.12309	-3.19601	0.0711159
142170_at	Tis11 (11B14-11B16; 2183; Tis11 homolog)	CG4070	FBgn0011837			-1.68899	2.27435
142180_at	CG6359 (87C5-87C5; 1365; )	CG6359	FBgn0038065					-1.78565	0.0439421
142181_at	CG16805 (51F1-51F2; 6319; )	CG16805	FBgn0034006			2.16307	9.08736	2.17066	0.0287743
142186_at	#VALUE!	CG10149	FBgn0028689					-1.63034	0.10183
142190_at	Cyp6a21 (51D2-51D2; 1515; )	CG10247	FBgn0033981					2.03359	0.0439421
142195_at	CG18190 (55F4-55F4; 732; )	CG18190	FBgn0034403			-1.57764	6.88201
142199_at	CG3091 (2F1-2F1; 912; )	CG3091	FBgn0029608	1.97102	0.126328			1.56566	0.0804047
142200_at	CG13878 (61A6-61A6; 447; )	CG13878	FBgn0035115	2.08296	0.126328
142201_at	CG4363 (58A3-58A3; 600; )	CG4363	FBgn0034663					1.77627	0.092005
142202_at	CG4377 (58A3-58A3; 761; )	CG4377	FBgn0034664					1.91221	0.0287743
142204_at	EG:BACN32G11.4 (2B1-2B1; 843; )	CG14787	FBgn0027793			1.54345	0.100779
142206_s_at	CG14527 (98F1-98F1; 2103; )	CG14527	FBgn0039613					-1.67026	0.365712
142207_at	CG18528 (95F9-95F10; 1537; )	CG18528	FBgn0039189			-1.55441	0.100779	-1.9563	0.0287743
142209_at	CG11714 (68C5-68C5; 1238; )	CG11714	FBgn0036170			-1.51973	4.16588
142211_at	CG15094 (55F1-55F1; 1575; )	CG15094	FBgn0034392					1.71404	0.092005
142212_at	CG15095 (55F1-55F1; 2031; )	CG15095	FBgn0034393			-2.38175	0.100779	-1.71863	0.0287743
142219_at	CG8196 (45A6-45A6; 2025; )	CG8196	FBgn0033366	2.56412	0.126328
142220_at	CG8193 (45A6-45A7; 2272; )	CG8193	FBgn0033367	6.07869	0.126328	8.36684	0.100779	10.6882	0.0287743
142221_at	Cyp9b1 (42E7-42E7; 1518; Cytochrome P45-9b1)	CG4485	FBgn0015038			1.63719	4.16588	1.55122	0.110471
142222_at	Cyp9b2 (42E7-42E7; 1639; Cytochrome P45-9b2)	CG4486	FBgn0015039	1.92267	0.126328
142239_at	CG10424 (75F6-75F6; 1194; )	CG10424	FBgn0036848	-1.63004	0.579561
142241_at	CG7870 (29A4-29A4; 1286; )	CG7870	FBgn0032012					-1.74177	0.182575
142247_r_at	CG15870 (49F7-49F7; 372; )	CG15870	FBgn0033798			-1.55101	0.100779
142251_at	for (24A2-24A2; 5999; foraging)	CG10033	FBgn0000721			-1.93517	1.29803	-1.87762	0.0804047
142253_at	CG10560 (96C8-96C8; 1223; )	CG10560	FBgn0039325			2.63451	4.16588	3.73661	0.0593218
142258_at	CG12766 (64A1-64A1; 963; )	CG12766	FBgn0035476	-1.54235	2.71217
142262_at	CG1623 (46B12-46B13; 1826; )	CG1623	FBgn0033448			1.9246	0.100779
142264_at	elk (55A1-55A2; 4108; eag-like K<up>+</up> channel)	CG5076	FBgn0011589					1.67414	0.64701
142265_at	CG16793 (74B1-74B1; 2187; )	CG16793	FBgn0036712					1.87844	0.64701
142267_at	CG15752 (11F8-11F8; 630; )	CG15752	FBgn0030490					1.59328	0.64701
142269_at	porin (32B3-32B4; 1369; porin)	CG6647	FBgn0004363			-1.60875	4.16588	-1.9305	0.0439421
142271_at	Ugt35b (86D5-86D5; 1668; UDP-glycosyltransferase 35b)	CG6649	FBgn0026314					1.743	0.0804047
142274_at	CG18418 (64C1-64C1; 1017; )	CG18418	FBgn0035568	-1.69434	0.311938			-1.53207	0.0804047
142279_at	bw (59E2-59E3; 2915; brown)	CG17632	FBgn0000241	-1.62448	2.22442	-1.52346	0.176695
142283_at	Nrx (68F5-68F6; 4905; Neurexin)	CG6827	FBgn0013997			-1.72408	9.08736	-2.29822	0.0593218
142284_at	tup (37B5-37B5; 3201; tailup)	CG10619	FBgn0003896			-2.96288	0.100779	-2.55122	0.0593218
142288_at	CG18682 (99E1-99E1; 1515; )	CG18682	FBgn0040625					2.03492	1.63164
142289_i_at	CG13600 (95D1-95D1; 174; )	CG13600	FBgn0039134	-1.57448	4.39315			1.73897	0.365712
142291_at	CG8402 (85E6-85E6; 1759; )	CG8402	FBgn0037740					-1.81841	0.0593218
142294_at	dally (66E1-66E3; 2630; division abnormally delayed)	CG4974	FBgn0011577					-1.57129	0.0804047
142296_at	gammaSnap (60B2-60B2; 932; gamma-soluble NSF attachment protein)	CG3988	FBgn0028552			-1.86275	1.59355	-2.2305	0.0439421
142298_at	CG12214 (46F1-46F1; 1380; )	CG12214	FBgn0033495					-1.56534	0.0287743
142300_at	Gliolectin (93F9-93F9; 1787; Gliolectin)	CG6575	FBgn0015229			-1.65328	9.08736	-2.24225	0.0287743
142310_at	alpha-Est7 (84D5-84D5; 2001; alpha-Esterase-7)	CG1112	FBgn0015575	1.92624	0.126328			-1.53015	0.10183
142314_at	CG7188 (66C6-66C6; 1085; )	CG7188	FBgn0035871			-1.79475	0.732542	-2.01207	0.0287743
142318_at	CG17919 (83E4-83E4; 770; )	CG17919	FBgn0037433					-2.20289	0.0287743
142323_at	CG12699 (54B7-54B7; 657; )	CG12699	FBgn0034207					-2.79166	0.0287743
142324_at	CG10618 (96C8-96C9; 1158; )	CG10618	FBgn0039327					-1.62652	0.0287743
142331_i_at	CG3875 (58E10-58F2; 1087; )	CG3875	FBgn0034740			-1.71171	2.27435	-2.24401	0.10183
142346_at	#VALUE!	CG9726	FBgn0026190	3.54961	0.126328	5.42118	2.55937	5.7635	0.0287743
142349_at	CG18550 (87D9-87D9; 1346; )	CG18550	FBgn0038104	-1.98495	0.126328	-2.60356	0.100779	-2.03869	0.0287743
142354_at	CG10517 (78C3-78C3; 1612; )	CG10517	FBgn0037058	1.56612	0.126328			-1.76597	0.0439421
142356_at	RfaBp (102F4-102F4; 10280; Retinoid- and fatty-acid binding protein)	CG11064	FBgn0016724					-1.7168	0.0804047
142360_at	CG6704 (50C20-50C20; 1157; )	CG6704	FBgn0033887					-1.628	0.0804047
142369_at	NaCP60E (60E4-60E5; 7375; Na channel protein 6E)	CG9071	FBgn0002920					1.67274	0.092005
142371_at	NaPi-T (51D1-51D1; 2669; Na<up>+</up>-dependent inorganic phosphate cotransporter)	CG10207	FBgn0016684	3.71128	0.126328			2.90471	0.365712
142375_at	CG9483 (29F3-29F3; 809; )	CG9483	FBgn0032072			-1.77387	0.24811	-2.54065	0.0287743
142377_at	CG14299 (91C4-91C5; 7215; )	CG14299	FBgn0038651					-1.51149	0.0593218
142381_at	CG12404 (34A5-34A5; 910; )	CG12404	FBgn0032465					-1.51999	0.0711159
142387_at	CG8215 (52C2-52C2; 3578; )	CG8215	FBgn0034038					2.06935	0.0287743
142388_at	CG9447 (42C8-42C8; 993; )	CG9447	FBgn0033110	3.16638	0.126328	2.95187	0.141628	2.4164	0.0287743
142391_at	CG17377 (27B1-27B1; 834; )	CG17377	FBgn0031859					-1.87248	0.0287743
142392_at	CG18461 (27B1-27B1; 443; )	CG18461	FBgn0040953			-1.67291	5.12309	-2.65597	0.0287743
142395_at	BG:DS00180.8 (34E1-34E1; 3394; )	CG33115	FBgn0028542			2.1251	9.08736	1.68136	0.0804047
142398_at	CG13200 (47F6-47F6; 309; )	CG13200	FBgn0033630			1.56153	0.24811
142400_at	rha (96D1-96D1; 4121; )	CG11908	FBgn0027376					1.50771	2.65307
142402_at	CG16749 (85D8-85D8; 924; )	CG16749	FBgn0037678			1.5665	0.732542	2.65065	0.0287743
142408_at	CG4729 (72F1-72F1; 545; )	CG4729	FBgn0036623					-1.6942	0.0287743
142410_at	CG12136 (8D10-8D10; 3027; )	CG12136	FBgn0030128					1.56916	0.64701
142411_at	CG17205 (92E3-92E3; 825; )	CG17205	FBgn0038794	-2.01138	1.5521			1.57353	0.365712
142413_at	CG11314 (100A5-100A5; 605; )	CG11314	FBgn0039800	1.52234	0.126328			2.11047	0.64701
142415_at	Nmda1 (49D3-49D3; 1696; N-methyl-D-aspartate receptor-associated protein)	CG3798	FBgn0013305					-2.23484	0.0439421
142419_at	CG12057 (8D2-8D2; 672; )	CG12057	FBgn0030098					7.29621	0.0287743
142431_at	CG8825 (23D4-23D4; 633; )	CG8825	FBgn0031507			-1.51435	1.88538
142434_at	CG2803 (60E5-60E5; 739; )	CG2803	FBgn0035083	1.74221	0.126328
142455_at	CG5835 (91F4-91F4; 790; )	CG5835	FBgn0038682			-2.39091	0.100779	-1.72399	0.0804047
142461_at	CG11300 (59F7-59F7; 541; )	CG11300	FBgn0034901	2.34345	0.126328	3.89922	0.100779	3.17306	0.0287743
142463_at	CG14897 (89C4-89C6; 4110; )	CG14897	FBgn0038434			1.79954	5.12309
142466_at	CG7901 (90E4-90E4; 937; )	CG7901	FBgn0038572					-1.61426	0.182575
142481_at	CG12819 (86A2-86A2; 4727; )	CG12819	FBgn0037810					-1.71271	0.0439421
142490_at	cdi (91E4-91F1; 5665; center divider)	CG6027	FBgn0004876			-2.09113	0.762644	-3.92157	0.0439421
142492_at	Esp (96B2-96B2; 1965; Epidermal stripes and patches)	CG7005	FBgn0013953			-1.8989	0.100779
142495_at	Ant2 (9E4-9E6; 1018; Adenine nucleotide translocase 2)	CG1683	FBgn0025111					-1.83395	0.0287743
142496_at	CG15763 (12C4-12C4; 144; )	CG15763	FBgn0040869					1.8578	0.64701
142497_at	CG15561 (100B9-100B9; 883; )	CG15561	FBgn0039829					1.52201	0.0439421
142498_at	CG1746 (100B9-100B9; 1351; )	CG1746	FBgn0039830					-1.60339	0.0593218
142500_at	TafII16 (23B1-23B1; 917; TBP-associated factor 16)	CG3069	FBgn0026324			-1.65109	0.762644
142502_at	CG6645 (67C10-67C10; 2922; )	CG6645	FBgn0036067					1.59612	0.365712
142512_at	CG4603 (64C12-64C12; 1044; )	CG4603	FBgn0035593			-1.50725	0.100779	-1.72909	0.0593218
142513_at	CG16974 (34A9-34A9; 3843; )	CG16974	FBgn0032479					-1.69471	0.0439421
142514_at	TfIIFbeta (86C4-86C4; 1262; Transcription factor TFIIFbeta)	CG6538	FBgn0010421			-1.64004	9.08736	-1.82963	0.092005
142527_at	CG10518 (57C4-57C4; 1976; )	CG10518	FBgn0034597	1.50782	1.33856
142531_at	eIF-2beta (69C3-69C4; 1117; Eukaryotic initiation factor 2beta)	CG4153	FBgn0004926					-1.55224	0.0287743
142532_at	CG10627 (69C4-69C4; 1866; )	CG10627	FBgn0036298	1.72248	0.241652
142534_at	CG17188 (92B10-92B10; 159; )	CG17188	FBgn0038754	5.60419	0.126328			2.44306	0.365712
142537_at	CG17530 (55C9-55C9; 669; )	CG17530	FBgn0034340	2.42027	0.126328	2.61268	0.100779	3.21098	0.182575
142538_at	CG17531 (55C9-55C9; 692; )	CG17531	FBgn0034341					1.93629	0.64701
142540_at	CG5981 (26B5-26B6; 2864; )	CG5981	FBgn0031780			-3.29207	0.100779	-6.40943	0.0287743
142543_at	CG6913 (86F1-86F1; 1561; )	CG6913	FBgn0037937					1.54604	3.00245
142545_at	RpA-70 (84F6-84F6; 2113; Replication Protein A 7)	CG9633	FBgn0010173			-1.70288	0.426571	-1.92263	0.0711159
142548_at	CG9000 (53E10-53E10; 1532; )	CG9000	FBgn0034176					-1.58078	0.0804047
142552_at	trk (31C7-31C7; 726; trunk)	CG5619	FBgn0003751					1.65812	0.942138
142553_at	CG5640 (31C7-31D1; 3575; )	CG5640	FBgn0032207			-2.11452	0.100779	-2.50501	0.0593218
142554_at	CG3981 (2C8-2C9; 1863; )	CG3981	FBgn0029598					-1.71447	0.0439421
142555_at	up (12A2-12A4; 1424; upheld)	CG7107	FBgn0004169					1.6506	0.0439421
142557_at	Eb1 (42C3-42C3; 2073; )	CG3267	FBgn0010578	1.60555	0.311938
142558_s_at	BcDNA:LD08743 (42C3-42C4; 1860; )	CG3265	FBgn0027066			-1.75531	0.100779	-2.03157	0.0439421
142560_at	awd (100E2-100E2; 619; abnormal wing discs)	CG2210	FBgn0000150					-1.5803	0.0287743
142563_at	#VALUE!	CG8962	FBgn0025809			-1.81994	1.88538	-1.7012	0.0804047
142565_at	CG12424 (51D7-51D8; 2933; )	CG12424	FBgn0033987					-1.52954	0.0439421
142569_at	slgA (19F2-19F2; 3211; sluggish A)	CG1417	FBgn0003423	-1.88979	0.126328	-4.31779	0.100779
142586_at	CG5346 (94B5-94B5; 1864; )	CG5346	FBgn0038981			-1.58331	9.08736
142587_at	CG5340 (94B5-94B5; 1629; )	CG5340	FBgn0038982			-1.79475	0.100779
142592_at	stau (55B5-55B5; 4898; staufen)	CG5753	FBgn0003520					-1.57881	0.10183
142600_at	CG5787 (33F2-33F2; 2989; )	CG5787	FBgn0032454					-1.58904	0.0287743
142604_at	CG11935 (96B19-96B19; 1955; )	CG11935	FBgn0039275			-2.2551	0.100779	-2.37344	0.0287743
142605_at	CG11938 (96B19-96B19; 1213; )	CG11938	FBgn0039276			-1.7646	1.08883	-2.02786	0.0287743
142611_at	CG17271 (92F13-92F13; 1234; )	CG17271	FBgn0038829					-1.64249	0.0287743
142613_at	CG6480 (77B2-77B2; 789; )	CG6480	FBgn0036964			-1.72144	0.426571	-2.00948	0.0439421
142624_at	CG18542 (85E4-85E4; 363; )	CG18542	FBgn0037731			-1.96017	0.426571	-2.90909	0.0287743
142634_at	CG8443 (52F7-52F7; 4669; )	CG8443	FBgn0034087	-1.63671	0.311938
142638_at	36771 (92E12-92E12; 1537; Septin-2)	CG4173	FBgn0014029			-1.89254	1.29803	-1.71842	0.182575
142639_at	CG16953 (92E12-92E12; 1976; )	CG16953	FBgn0038809			-1.78514	1.68302	-1.63292	0.365712
142643_at	CG9520 (29F6-29F6; 1727; )	CG9520	FBgn0032078			-2.83334	0.100779
142645_r_at	nAcRalpha-80B (80B2-80C1; 2097; nicotinic Acetylcholine Receptor alpha 8B)	CG12414	FBgn0037212					1.87887	0.64701
142648_at	CG4573 (73A1-73A1; 1602; )	CG4573	FBgn0036629					1.7038	2.65307
142651_at	CG15700 (52F3-52F3; 255; )	CG15700	FBgn0034080			1.55818	1.29803
142657_at	CG9681 (73B5-73B5; 573; )	CG9681	FBgn0036658	-1.74155	0.126328	-1.98012	1.59355
142659_at	BcDNA:LD21719 (42A11-42A12; 3066; )	CG8325	FBgn0027519					-1.52309	0.110471
142660_at	CG17994 (42A11-42A11; 1515; )	CG17994	FBgn0033072			-1.82622	0.100779	-1.61111	0.0287743
142661_at	BcDNA:LD21735 (91A2-91A2; 2673; )	CG7679	FBgn0027516	1.59063	0.126328
142668_at	His3.3B (8D1-8D1; 806; Histone H3.3B)	CG8989	FBgn0004828					-1.69056	0.092005
142669_at	#VALUE!	CG9022	FBgn0014868					-1.7057	0.0287743
142670_at	Nrt (73B7-73C1; 3894; Neurotactin)	CG9704	FBgn0004108	1.72216	5.22245			-3.13077	0.0804047
142672_at	CG10157 (95B1-95B1; 696; )	CG10157	FBgn0039099			-2.42448	0.100779
142677_s_at	Pk61C (61A3-61A4; 3258; Protein kinase 61C)	CG1210	FBgn0020386	1.62132	6.79943			-1.71388	0.64701
142678_at	G-oalpha65A (65D5-65D6; 2077; G protein alphao subunit 65A)	CG10060	FBgn0001104			-1.57948	4.16588
142680_at	CG5280 (66F1-66F1; 935; )	CG5280	FBgn0035952	-1.502	4.39315
142692_at	Hel25E (25E6-25E6; 1526; Helicase at 25E)	CG7269	FBgn0014189					-1.542	0.0711159
142693_at	CG14015 (25E6-25E6; 1380; )	CG14015	FBgn0031716			2.36111	0.100779	1.56558	0.0439421
142694_at	CG7177 (78E1-78E2; 7567; )	CG7177	FBgn0037098			-1.60516	9.08736	-1.83759	0.0804047
142723_at	Arf79F (79F5-79F5; 1379; ADP ribosylation factor 79F)	CG8385	FBgn0010348			-1.76333	2.55937	-2.30351	0.0287743
142724_at	CG11137 (79F5-79F5; 630; )	CG11137	FBgn0037199					-1.87473	0.0287743
142729_at	Gtp-bp (10A6-10A6; 2639; GTP-binding protein)	CG2522	FBgn0010391					1.70786	0.0287743
142731_at	orb (94E9-94E11; 4840; oo18 RNA-binding protein)	CG10868	FBgn0004882			-1.62077	6.88201
142732_at	CG7306 (77A2-77A2; 1022; )	CG7306	FBgn0036947			2.28203	0.100779	2.00614	0.0287743
142733_at	CG7298 (77A2-77A3; 1175; )	CG7298	FBgn0036948	1.64582	0.126328	2.79554	0.100779	8.7933	0.0287743
142736_s_at	CG16796 (53A5-53B1; 1939; )	CG16796	FBgn0034115			-1.61946	1.68302
142737_at	CG5059 (77C4-77C4; 939; )	CG5059	FBgn0037007	-1.64374	0.126328	-1.62567	0.100779
142741_at	CG15901 (54C1-54C1; 202; )	CG15901	FBgn0034211					9.34656	0.64701
142745_at	mus308 (87C9-87C9; 6180; mutagen-sensitive 38)	CG6019	FBgn0002905					1.58384	0.0439421
142746_at	CG10120 (87C9-87D1; 2924; )	CG10120	FBgn0038081			2.04313	6.88201	-1.72319	0.092005
142749_at	Ac3 (39E3-39E3; 5046; )	CG1506	FBgn0023416					-1.59165	0.64701
142750_at	Pi3K68D (68D2-68D2; 7191; Phosphotidylinositol 3 kinase 68D)	CG11621	FBgn0015278			-1.77847	9.08736	-2.15475	0.182575
142757_at	Dhod (85A10-85A10; 1340; Dihydroorotate dehydrogenase)	CG9741	FBgn0000447					-1.74268	0.0804047
142758_at	Mkk4 (85A10-85A10; 2504; MAP kinase kinase 4)	CG9738	FBgn0024326			-1.75128	0.762644
142766_at	CG5096 (31D11-31D11; 1468; )	CG5096	FBgn0032235					2.13553	0.0804047
142769_at	CG11905 (73D5-73D5; 4044; )	CG11905	FBgn0036678					-2.9976	0.0287743
142775_at	cad (38E5-38E6; 1630; caudal)	CG1759	FBgn0000251			1.51349	6.88201
142777_at	wapl (2D6-2E1; 6751; wings apart-like)	CG3707	FBgn0004655					-1.53544	0.182575
142779_at	CG15879 (62D1-62D1; 1029; )	CG15879	FBgn0035309					2.07515	0.64701
142789_at	CG7555 (74D2-74D2; 3592; )	CG7555	FBgn0036736			-1.80832	3.30301	-2.78048	0.0287743
142793_at	#VALUE!	CG18069	FBgn0004624					-1.64382	0.182575
142796_at	CG8306 (53C7-53C8; 1937; )	CG8306	FBgn0034142					-1.62845	0.092005
142807_at	CG17567 (37C5-37C5; 406; )	CG17567	FBgn0040994					-2.38254	0.0287743
142809_at	CG12258 (88F1-88F1; 3116; )	CG12258	FBgn0038322			-1.50491	0.732542
142814_at	Antp (84B2-84B4; 4693; Antennapedia)	CG1028	FBgn0000095	1.57642	6.79943	-1.83601	3.30301
142816_at	CG17801 (90C4-90C4; 1054; )	CG17801	FBgn0038550					1.68074	2.05794
142825_s_at	CG2944 (41A1-41A1; 1724; )	CG2944	FBgn0033008			-1.8957	1.59355	-2.6425	0.0439421
142829_at	CG6961 (17D5-17D5; 1789; )	CG6961	FBgn0030959			-2.02873	0.426571	-2.18866	0.0287743
142834_at	Irp-1A (94C4-94C4; 2777; Iron regulatory protein 1A)	CG4900	FBgn0024958			-2.30638	0.100779	-1.89491	0.0593218
142837_at	Hsp67Bb (67B1-67B1; 585; Heat shock gene 67Bb)	CG4456	FBgn0001228			-1.55359	2.55937
142839_at	BG:DS00276.8 (84A5-84A5; 669; )	CG1162	FBgn0026564					1.6447	0.365712
142840_s_at	brm (72C1-72C1; 5337; brahma)	CG5942	FBgn0000212	1.53152	1.11447			-2.1716	0.0287743
142842_at	CG1532 (19E6-19E6; 884; )	CG1532	FBgn0031143	-1.51628	0.126328	-2.1724	0.100779	-1.58697	0.0287743
142844_at	CG5469 (55E6-55E6; 2311; )	CG5469	FBgn0034372			-2.07598	1.08883	-2.11932	0.0711159
142857_at	CG4502 (27E4-27E4; 1513; )	CG4502	FBgn0031896			-1.82839	0.100779	-2.66866	0.0287743
142859_at	CG13650 (96B19-96B19; 1731; )	CG13650	FBgn0039277					1.74587	0.365712
142862_at	CG5385 (31D6-31D7; 787; )	CG5385	FBgn0032215			-1.70614	6.88201	-1.9629	0.0439421
142863_at	CG5384 (31D7-31D7; 1462; )	CG5384	FBgn0032216			-1.58428	1.08883	-1.67746	0.0593218
142864_at	NUCB1 (75A2-75A2; 2175; )	CG5587	FBgn0023185					-2.50056	0.0287743
142869_at	CG6443 (32A2-32A2; 1042; )	CG6443	FBgn0032290			-1.52188	0.951412
142871_s_at	CG9911 (14B12-14B12; 1435; )	CG9911	FBgn0030734					-3.52125	0.0287743
142885_at	CG10166 (37F1-37F1; 726; )	CG10166	FBgn0032799					-2.08464	0.0287743
142888_at	CG10416 (41C2-41C2; 1195; )	CG10416	FBgn0033024			-3.19254	0.176695	-3.18492	0.0593218
142891_at	CG17052 (19C1-19C1; 1383; )	CG17052	FBgn0031097	2.0667	0.126328			-1.78383	0.092005
142898_at	CG5708 (31B4-31B4; 898; )	CG5708	FBgn0032196			-1.52251	1.29803	-1.616	0.0439421
142899_at	CG5694 (31B4-31B4; 1437; )	CG5694	FBgn0032197					-1.61332	0.110471
142913_at	neur (85C4-85C5; 3894; neuralized)	CG11988	FBgn0002932					-1.95756	0.365712
142918_at	CG14784 (2B2-2B2; 204; )	CG14784	FBgn0040897			-1.50893	5.12309	-1.61527	0.10183
142919_s_at	CG2049 (45C1-45C1; 2417; )	CG2049	FBgn0033398					-2.18302	0.0287743
142940_at	CG14695 (86C7-86C7; 870; )	CG14695	FBgn0037850					1.55052	0.0439421
142950_at	BG:DS00941.14 (34D4-34D4; 913; )	CG7953	FBgn0028533	-1.77302	0.126328	-1.89394	0.100779	1.62644	0.0804047
142954_at	CG5773 (55B1-55B1; 651; )	CG5773	FBgn0034290					4.45061	0.64701
142955_at	CG5770 (55B1-55B1; 656; )	CG5770	FBgn0034291					2.56466	0.182575
142957_at	alpha-Est4 (84D6-84D6; 1626; alpha-Esterase-4)	CG1082	FBgn0015572	1.74312	0.126328
142959_at	CG5812 (97E2-97E2; 1034; )	CG5812	FBgn0039477			1.53755	0.951412	7.55884	0.365712
142968_at	CG9274 (76B7-76B7; 1455; )	CG9274	FBgn0036883					-1.67774	0.0439421
142969_at	Cys (88C7-88C7; 523; Cystatin-like)	CG8050	FBgn0004629	2.82101	0.126328
142980_at	CG17763 (5A8-5A8; 240; )	CG17763	FBgn0029777					-2.03674	0.0711159
142982_at	Pros26.4 (95C12-95C12; 1426; Proteasome 26S subunit subunit 4 ATPase)	CG5289	FBgn0015282			-1.6275	1.29803	-1.71854	0.0287743
142983_at	CG13602 (95C12-95C12; 501; )	CG13602	FBgn0039127					1.53807	0.365712
142986_at	CG9311 (70F5-70F5; 5504; )	CG9311	FBgn0036448			-1.6072	0.762644
142994_at	CG7649 (88D1-88D1; 4710; )	CG7649	FBgn0038253					-1.6114	0.0287743
142997_at	CG13597 (95C9-95C9; 1542; )	CG13597	FBgn0039124	-1.63618	0.311938			-1.64929	0.0287743
143010_at	CG13694 (21B1-21B1; 405; )	CG13694	FBgn0031219			-1.97554	0.426571
143011_at	CG4822 (21B1-21B1; 2894; )	CG4822	FBgn0031220			-3.12139	0.100779	-2.24936	0.0804047
143012_at	Rpt1 (43E6-43E6; 1397; )	CG1341	FBgn0028687			-1.54792	0.426571	-1.89779	0.0439421
143017_at	CG8529 (49A6-49A7; 3047; )	CG8529	FBgn0033739					1.55611	0.365712
143025_at	CG6997 (8C12-8C13; 866; )	CG6997	FBgn0030084			-1.68922	3.30301
143026_at	CG10208 (95B9-95B9; 900; )	CG10208	FBgn0039118			-1.60364	0.100779
143028_at	CG15821 (62D1-62D1; 822; )	CG15821	FBgn0035311					1.62798	0.182575
143029_at	CG15820 (62D1-62D1; 897; )	CG15820	FBgn0035312			-2.13689	0.951412
143031_at	CG7627 (29B2-29B2; 4351; )	CG7627	FBgn0032026			-1.52365	1.88538	-2.05137	0.0287743
143032_at	CG14272 (29B2-29B2; 713; )	CG14272	FBgn0040957			-2.40356	4.16588	1.98017	0.0287743
143033_at	CG9092 (26B1-26B1; 2166; )	CG9092	FBgn0031761					-2.57539	0.0287743
143040_at	CG4797 (60A2-60A2; 1686; )	CG4797	FBgn0034909			-1.59918	0.762644
143041_i_at	CG11700 (5E1-5E1; 1058; )	CG11700	FBgn0029856	-1.51814	6.79943
143044_at	CG14384 (87D7-87D7; 714; )	CG14384	FBgn0038097	-1.53622	3.8489
143045_at	CG7381 (87D7-87D7; 2429; )	CG7381	FBgn0038098					2.13148	0.092005
143049_at	CG15665 (57D4-57D4; 468; )	CG15665	FBgn0034616			-1.94062	0.732542	-2.43896	0.0287743
143051_at	ab (32E2-32E4; 4568; abrupt)	CG4807	FBgn0000011			-2.92124	0.732542	-2.26613	0.0439421
143057_at	mAcR-60C (60C8-60C8; 4782; muscarinic Acetylcholine Receptor 6C)	CG4356	FBgn0000037			-1.51946	5.12309
143063_at	Adhr (35B3-35B3; 835; Adh-related)	CG3484	FBgn0000056					1.64296	0.365712
143064_at	ae (40A1-40A2; 3869; )	CG1374	FBgn0000058					-1.56402	0.0287743
143066_at	amd (37C1-37C1; 1533; alpha methyl dopa-resistant)	CG10501	FBgn0000075			1.51221	0.100779	1.57222	0.365712
143067_at	amn (19A1-19A1; 3623; amnesiac)	CG11937	FBgn0000076					1.57981	1.63164
143068_at	Amy-d (54A1-54A1; 1482; Amylase distal)	CG17876	FBgn0000078	3.57038	0.126328	5.00662	0.100779	5.56221	0.0804047
143070_at	Mst77F (77E8-77F1; 1059; Male-specific transcript 77F)	CG3354	FBgn0000093					-2.38271	0.0439421
143071_at	And (96F3-96F3; 607; Andropin)	CG17769	FBgn0000094			-1.64539	0.100779	-1.96178	0.0439421
143073_at	aop (22C3-22D1; 3973; anterior open)	CG3166	FBgn0000097			-3.33156	0.100779	-1.84812	0.110471
143080_at	Asx (51A6-51A6; 6545; Additional sex combs)	CG8787	FBgn0000142	1.5949	0.400313	-1.73916	2.55937	-1.76575	0.365712
143083_at	baz (15E1-15E5; 5407; bazooka)	CG5055	FBgn0000163					-1.92164	0.10183
143089_at	Bsg25A (25A3-25A4; 1442; Blastoderm-specific gene 25A)	CG12205	FBgn0000227					1.86754	0.64701
143092_at	CkIIbeta (10E2-10E2; 921; Casein kinase II beta subunit)	CG15224	FBgn0000259			-1.65744	2.55937	-1.97367	0.0439421
143093_at	Cat (75D7-75D8; 1977; Catalase)	CG6871	FBgn0000261			-1.68628	0.426571	-2.02024	0.0287743
143096_f_at	CecA1 (99E4-99E4; 192; Cecropin A1)	CG1365	FBgn0000276					-2.21126	0.0439421
143097_f_at	CecA2 (99E4-99E4; 209; Cecropin A2)	CG1367	FBgn0000277					-1.92075	0.0593218
143099_i_at	CecC (99E4-99E4; 192; Cecropin C)	CG1373	FBgn0000279	8.14875	2.22442			16.3052	0.0287743
143104_at	cni (35F8-35F8; 836; cornichon)	CG5855	FBgn0000339	-1.61457	0.126328	-2.4426	0.100779	-1.64247	0.0593218
143116_at	D (70D1-70D2; 1890; Dichaete)	CG5893	FBgn0000411			-1.72622	1.68302	-1.72974	0.0804047
143122_at	Dfd (84A5-84A5; 3120; Deformed)	CG2189	FBgn0000439					1.79049	0.64701
143123_at	Hr46 (46F4-46F5; 2104; Hormone receptor-like in 46)	CG11823	FBgn0000448					-2.9347	0.10183
143125_at	dl (36C2-36C2; 4565; dorsal)	CG6667	FBgn0000462	1.77786	0.311938			2.05594	0.365712
143126_at	dm (3D3-3D4; 3020; diminutive)	CG10798	FBgn0000472	1.66427	3.8489
143130_at	Pka-C3 (72B1-72B2; 2661; cAMP-dependent protein kinase)	CG6117	FBgn0000489	1.8054	0.579561			-1.50627	4.62124
143131_at	dpp (22F1-22F2; 4003; decapentaplegic)	CG9885	FBgn0000490			-1.87122	6.88201	-2.07014	0.110471
143132_at	ds (21C7-21D1; 11577; dachsous)	CG17941	FBgn0000497					-1.78971	0.0287743
143135_at	dx (6B1-6B1; 3799; deltex)	CG3929	FBgn0000524			-1.65396	9.08736	-1.8754	0.0804047
143139_at	eas (14B11-14B12; 2228; easily shocked)	CG3525	FBgn0000536					-1.80629	0.0439421
143140_at	Edg78E (78C8-78C8; 934; Ecdysone-dependent gene 78E)	CG7673	FBgn0000551			1.56955	0.100779	9.72095	1.34363
143141_at	Edg84A (84A3-84A3; 573; Ecdysone-dependent gene 84A)	CG2345	FBgn0000552					1.67728	4.19695
143145_at	egl (59F7-59F7; 4549; egalitarian)	CG4051	FBgn0000562					-1.94333	0.110471
143147_at	Eip71CD (71C4-71C4; 616; Ecdysone-induced protein 28/29kD)	CG7266	FBgn0000565			-3.32182	0.100779
143150_at	Eno (22B1-22B1; 1931; Enolase)	CG17654	FBgn0000579					-1.66306	0.0287743
143151_at	Est-6 (68F7-68F8; 1796; Esterase 6)	CG6917	FBgn0000592			1.67392	0.100779	1.95398	0.64701
143152_at	Est-P (68F8-68F8; 1635; Esterase P)	CG17148	FBgn0000594	-1.80522	6.79943	-2.46926	0.100779
143159_at	fj (55C1-55C2; 3420; four-jointed)	CG10917	FBgn0000658					1.67267	2.05794
143161_at	fliI (19F2-19F2; 4421; flightless I)	CG1484	FBgn0000709	1.52446	0.311938
143162_at	flw (9C1-9C1; 1509; flap wing)	CG2096	FBgn0000711					-1.61447	0.182575
143164_at	Fps85D (85D11-85D15; 3198; Fps oncogene analog)	CG8874	FBgn0000723					-1.93472	0.365712
143171_at	fw (11A3-11A3; 3469; furrowed)	CG1500	FBgn0001083			2.3298	0.100779
143175_at	#VALUE!	CG8893	FBgn0001092					-1.89315	0.0439421
143176_at	gdl (71C4-71C4; 876; gonadal)	CG7268	FBgn0001099			-2.37535	0.100779	-2.84002	0.0287743
143178_at	Gld (84C7-84C8; 1839; Glucose dehydrogenase)	CG1152	FBgn0001112	-1.94269	0.400313			1.64992	0.0287743
143180_at	grn (84F2-84F3; 3113; grain)	CG9656	FBgn0001138	1.72922	2.22442			-1.81261	0.64701
143181_at	Gs2 (10B13-10B14; 1868; Glutamine synthetase 2)	CG1743	FBgn0001145	-2.25678	0.126328	-2.05242	0.100779
143186_at	h (66D11-66D12; 1982; hairy)	CG6494	FBgn0001168			-1.84169	1.29803	-1.57975	0.0804047
143187_at	H2.0 (26B1-26B1; 1455; Homeodomain protein 2.)	CG11607	FBgn0001170					1.55921	2.65307
143195_at	Hsp67Ba (67B1-67B1; 1367; Heat shock gene 67Ba)	CG4167	FBgn0001227			-1.80986	0.100779	-2.81001	0.0287743
143196_at	Hsp67Bc (67B1-67B1; 600; Heat shock gene 67Bc)	CG4190	FBgn0001229	-2.36933	0.579561	-2.53415	0.100779	-2.85494	0.0287743
143197_at	Hsp68 (95D5-95D5; 1908; Heat shock protein 68)	CG5436	FBgn0001230	2.41665	0.126328			-3.09463	0.0439421
143198_at	Hsp83 (63B13-63B14; 2557; Heat shock protein 83)	CG1242	FBgn0001233			-1.74423	0.100779	-2.27832	0.0287743
143199_at	hth (86B1-86C1; 4383; homothorax)	CG17117	FBgn0001235			-1.73837	4.16588	-2.3758	0.0439421
143200_at	if (15A3-15A5; 5726; inflated)	CG9623	FBgn0001250	1.6385	0.126328
143202_at	in (77B5-77B5; 2617; inturned)	CG16993	FBgn0001259			-1.65025	0.100779
143205_at	janA (99D5-99D5; 655; janus A)	CG7933	FBgn0001280			-1.74611	2.55937	-1.81676	0.0593218
143206_at	janB (99D5-99D5; 480; janus B)	CG7931	FBgn0001281			-1.67084	1.29803
143212_at	l(1)10Bb (10B8-10B8; 914; lethal (1) 1Bb)	CG1639	FBgn0001491	2.13323	0.400313
143214_at	Sos (34D1-34D2; 5123; Son of sevenless)	CG7793	FBgn0001965	-1.80708	0.241652	1.67991	0.951412	2.76027	0.0287743
143218_at	l(2)35Bg (35C1-35C1; 798; lethal (2) 35Bg)	CG4180	FBgn0001977			-2.34176	0.100779	-1.75648	0.0287743
143221_at	Gli (35D6-35D6; 3820; Gliotactin)	CG3903	FBgn0001987			-1.82066	1.59355	-2.27676	0.0804047
143222_at	Cyp303a1 (35F7-35F7; 1512; )	CG4163	FBgn0001992					1.52295	0.0593218
143223_at	crp (35F6-35F7; 3879; cropped)	CG7664	FBgn0001994	2.11415	1.11447			-2.40662	0.365712
143227_at	hyd (85E5-85E6; 9097; hyperplastic discs)	CG9484	FBgn0002431					-1.5635	0.0711159
143228_at	l(3)mbn (65A4-65A4; 1957; lethal (3) malignant blood neoplasm)	CG12755	FBgn0002440	2.72441	0.126328
143229_at	pho (102E3-102E4; 1901; pleiohomeotic)	CG17743	FBgn0002521			-2.02229	0.426571	-2.01666	0.365712
143230_at	lab (84A2-84A3; 2531; labial)	CG1264	FBgn0002522			1.70923	2.55937
143231_at	Lam (25E6-25F1; 2923; Lamin)	CG6944	FBgn0002525					-1.78148	0.10183
143232_at	Lcp1 (44C1-44C1; 543; Larval cuticle protein 1)	CG11650	FBgn0002531			3.90833	0.100779	39.008	0.0287743
143233_at	Lcp2 (44C1-44C1; 526; Larval cuticle protein 2)	CG8697	FBgn0002533			5.73249	0.100779	46.1713	0.0287743
143234_at	Lcp3 (44C1-44C1; 500; Larval cuticle protein 3)	CG2043	FBgn0002534	10.7344	0.126328	16.9621	0.426571	5.53071	0.365712
143235_at	Lcp4 (44C1-44C1; 682; Larval cuticle protein 4)	CG2044	FBgn0002535			5.89225	0.100779	11.5524	0.0287743
143236_at	lds (84E1-84E1; 4398; lodestar)	CG2684	FBgn0002542	1.6701	6.79943
143239_at	Lsp2 (68F4-68F4; 2277; Larval serum protein 2)	CG6806	FBgn0002565					-1.60565	0.0287743
143242_at	LvpH (44C2-44C3; 1799; Larval visceral protein H)	CG8696	FBgn0002570	1.55463	0.126328	2.10526	0.100779	2.33692	0.0287743
143243_at	LvpL (44C3-44C3; 1656; Larval visceral protein L)	CG8695	FBgn0002571			1.6724	0.100779	2.03659	0.0287743
143244_at	lz (8D8-8D9; 3475; lozenge)	CG1689	FBgn0002576			1.50097	0.100779	1.50867	0.0287743
143245_at	m1 (96F10-96F10; 471; E(spl) region transcript m1)	CG8342	FBgn0002578	3.47956	0.126328	8.85603	0.100779	13.307	0.0287743
143257_at	mei-W68 (56D7-56D7; 2276; meiotic W68)	CG7753	FBgn0002716					1.69582	0.942138
143260_at	HLHmdelta (96F10-96F10; 1016; E(spl) region transcript mdelta)	CG8328	FBgn0002734					-1.61106	0.0804047
143264_at	Mlc1 (98A6-98A6; 722; Myosin alkali light chain 1)	CG5596	FBgn0002772					2.49396	0.0287743
143268_at	mnd (71A2-71A3; 2452; minidiscs)	CG3297	FBgn0002778			-1.81944	2.55937	-1.61564	0.0287743
143271_at	Mp20 (49F15-49F15; 852; Muscle protein 2)	CG4696	FBgn0002789					2.20153	0.0287743
143273_at	Acp26Ab (26A5-26A5; 274; Accessory gland-specific peptide 26Ab)	CG9024	FBgn0002856					1.69409	0.64701
143274_at	Mst87F (87F14-87F14; 356; Male-specific RNA 87F)	CG17956	FBgn0002862	-1.76479	3.41459	-1.6087	2.55937	-2.9169	0.0287743
143277_at	MtnB (92E8-92E8; 301; Metallothionein B)	CG4312	FBgn0002869	1.54365	0.579561			-3.11857	0.0287743
143281_at	ndl (65B5-65B5; 8230; nudel)	CG10129	FBgn0002926					1.97689	1.34363
143282_s_at	ng1 (3C10-3C10; 325; new glue 1)	CG10781	FBgn0002933	4.27421	0.126328	5.56545	0.141628	4.57695	0.0287743
143295_at	Pcp (27D1-27D1; 575; Pupal cuticle protein)	CG3440	FBgn0003046			2.23735	0.100779	2.03318	0.0804047
143296_at	CG10598 (15E6-15E6; 724; )	CG10598	FBgn0003057					1.70501	0.0287743
143297_at	CG9757 (87F5-87F5; 566; )	CG9757	FBgn0003060	3.81039	0.126328	3.2732	1.29803	3.255	0.0287743
143298_at	CG2150 (100E3-100E3; 1146; )	CG2150	FBgn0003065					1.65655	1.34363
143303_at	phr (43F1-43F1; 1805; photorepair)	CG11205	FBgn0003082	1.51904	2.22442	-1.53624	5.12309	-1.51439	0.64701
143304_at	Pig1 (3C11-3C11; 699; Pre-intermoult gene 1)	CG10790	FBgn0003086	1.57526	0.126328	1.57378	4.16588
143305_at	pip (76A6-76A7; 1699; pipe)	CG9614	FBgn0003089					-1.6292	0.182575
143313_at	Pros29 (57B15-57B15; 956; Proteasome 29kD subunit)	CG9327	FBgn0003150			-1.79524	1.59355	-1.67751	0.110471
143314_at	Pros35 (31B3-31B4; 949; Proteasome 35kD subunit)	CG4904	FBgn0003151			-1.64125	2.27435
143315_at	pum (85C7-85D2; 4916; pumilio)	CG9755	FBgn0003165					-2.38698	0.0287743
143317_at	Ras85D (85D22-85D22; 1933; Ras oncogene at 85D)	CG9375	FBgn0003205			-1.98555	2.27435	-2.42807	0.0804047
143328_at	rt (68C8-68C8; 2912; rotated abdomen)	CG6097	FBgn0003292					-1.71327	0.0804047
143331_at	sala (33A2-33A2; 668; spalt-adjacent)	CG4922	FBgn0003313			1.55017	0.100779
143332_at	Sb (89B9-89B9; 3736; Stubble)	CG4316	FBgn0003319					-1.57973	0.10183
143334_at	scb (51E10-51E11; 4249; scab)	CG8095	FBgn0003328	2.03127	0.65694	-2.71813	5.12309	-2.6881	0.110471
143335_at	Scm (85E2-85E2; 4054; Sex combs on midleg)	CG9495	FBgn0003334			-2.07525	4.16588	-2.60024	0.0804047
143338_f_at	Ser99Da (99D1-99D1; 812; Serine protease 1)	CG7877	FBgn0003356					16.7555	0.0287743
143340_f_at	Ser99Db (99D1-99D1; 824; Serine protease 2)	CG15519	FBgn0003357					14.1737	0.0287743
143341_at	Ser99Dc (99D1-99D1; 819; Serine protease 3)	CG17951	FBgn0003358	1.69087	0.400313	2.61831	3.30301	5.86479	0.0287743
143343_i_at	sgg (3B2-3B3; 3477; shaggy)	CG2621	FBgn0003371			-2.79924	0.426571	-2.67903	0.0593218
143345_at	Sgs1 (25B7-25B7; 1048; Salivary gland secretion 1)	CG3047	FBgn0003372			8.81133	0.100779	21.4315	0.0287743
143346_at	Sgs3 (68C4-68C4; 1110; Salivary gland secretion 3)	CG11720	FBgn0003373			4.97048	0.100779	35.6419	0.0287743
143347_at	Sgs4 (3C11-3C11; 927; Salivary gland secretion 4)	CG12181	FBgn0003374			4.23533	0.100779	38.9202	0.0287743
143348_at	Sgs5 (90B5-90B5; 540; Salivary gland secretion 5)	CG7596	FBgn0003375			3.11473	0.100779	22.4795	0.0287743
143349_at	Sgs7 (68C4-68C4; 225; Salivary gland secretion 7)	CG18087	FBgn0003377			1.66156	0.100779	13.1854	0.0287743
143350_at	Sgs8 (68C4-68C4; 228; Salivary gland secretion 8)	CG6132	FBgn0003378			1.85209	0.100779	11.9699	0.0287743
143355_at	sn (7D2-7D2; 2134; singed)	CG1536	FBgn0003447			-1.82718	1.29803	-2.17056	0.0287743
143362_at	spn-B (88B8-88B8; 1026; spindle B)	CG3325	FBgn0003480					1.60996	0.64701
143363_at	spn-E (89A9-89A10; 4615; spindle E)	CG3158	FBgn0003483					-1.50437	0.365712
143365_at	sr (90E1-90E2; 4829; stripe)	CG7847	FBgn0003499					-1.98823	0.0287743
143374_at	T-cp1 (94B4-94B4; 1969; Tcp1-like)	CG5374	FBgn0003676					-1.51704	0.0711159
143375_at	term (75D1-75D1; 2321; terminus)	CG4216	FBgn0003683					1.77192	1.63164
143385_at	alphaTry (47F1-47F1; 836; alphaTrypsin)	CG18444	FBgn0003863			1.57047	0.100779	6.77226	0.0287743
143389_f_at	alphaTub85E (85E6-85E6; 1424; alphaTubulin85E)	CG9476	FBgn0003886					-1.51192	0.0287743
143391_i_at	betaTub60D (60C5-60C5; 1542; betaTubulin6D)	CG3401	FBgn0003888			-1.96495	1.88538	-2.83487	0.0287743
143393_at	betaTub85D (85D16-85D16; 1871; betaTubulin85D)	CG9359	FBgn0003889	-1.90542	0.311938	-1.96959	0.732542	-2.9536	0.0287743
143401_at	Uro (28C8-28C8; 1059; Urate oxidase)	CG7171	FBgn0003961	9.12955	0.126328	8.21045	0.762644	8.34748	0.0439421
143403_at	vg (49D4-49D4; 3816; vestigial)	CG3830	FBgn0003975			-1.66301	2.27435	-1.80558	0.365712
143407_at	vn (64F2-64F2; 2124; vein)	CG10491	FBgn0003984			1.5034	0.100779
143411_at	W (75C1-75C2; 3988; Wrinkled)	CG5123	FBgn0003997			-1.84717	1.29803	-4.36586	0.0287743
143414_at	wg (27F1-27F3; 2893; wingless)	CG4889	FBgn0004009			-1.55751	9.08736	-2.70717	0.0439421
143415_at	wupA (16F7-17A1; 389; wings up A)	CG7178	FBgn0004028					1.71316	0.365712
143422_at	Pros28.1 (14B11-14B11; 985; Proteasome 28kD subunit 1)	CG3422	FBgn0004066			-1.52756	1.08883	-1.5729	0.0711159
143425_at	oc (7F7-7F9; 3755; ocelliless)	CG12154	FBgn0004102					1.51539	0.0593218
143427_at	Tm2 (88E11-88E12; 914; Tropomyosin 2)	CG4843	FBgn0004117					1.7913	0.0287743
143428_at	Frq (17A3-17A3; 743; Frequenin)	CG5907	FBgn0004120					1.54972	0.0711159
143430_at	5-HT1A (56B2-56B3; 2839; Serotonin receptor 1A)	CG16720	FBgn0004168					1.9307	0.0287743
143433_at	Mst84Da (84D2-84D2; 317; Male-specific RNA 84Da)	CG17946	FBgn0004172	-1.64804	5.22245			-2.53962	0.0287743
143434_at	Mst84Db (84D2-84D2; 398; Male-specific RNA 84Db)	CG17934	FBgn0004173					-1.70576	0.0287743
143435_at	Mst84Dc (84D2-84D2; 168; Male-specific RNA 84Dc)	CG17945	FBgn0004174	-1.52791	0.794131			-1.68039	0.0287743
143436_at	Mst84Dd (84D2-84D2; 345; Male-specific RNA 84Dd)	CG17935	FBgn0004175	-2.01074	1.11447			-3.64817	0.0287743
143437_at	Peb (60F2-60F2; 336; Protein ejaculatory bulb)	CG2665	FBgn0004181					1.62343	0.365712
143438_at	Ser (97F1-97F2; 5552; Serrate)	CG6127	FBgn0004197					-2.31519	0.0287743
143440_at	nonA (14C1-14C1; 3721; no on or off transient A)	CG4211	FBgn0004227					-2.21715	0.0711159
143449_at	Ptp10D (10C7-10D1; 5524; Protein tyrosine phosphatase 1D)	CG1817	FBgn0004370					1.5654	0.182575
143455_at	bnk (100B8-100B8; 1572; bottleneck)	CG1480	FBgn0004389					1.8905	0.64701
143463_at	msopa (79C3-79D1; 252; male-specific opa containing gene)	CG14560	FBgn0004414					1.74108	0.0804047
143464_f_at	LysB (61F3-61F3; 452; Lysozyme B)	CG1179	FBgn0004425			2.86897	0.100779	2.65412	0.0287743
143465_f_at	LysC (61F3-61F3; 242; Lysozyme C)	CG9111	FBgn0004426			3.36562	0.100779	2.77788	0.0287743
143466_f_at	LysD (61F3-61F4; 423; Lysozyme D)	CG9118	FBgn0004427			3.15514	0.100779	2.93655	0.0287743
143467_f_at	LysE (61F4-61F4; 446; Lysozyme E)	CG1180	FBgn0004428			3.18014	0.100779	2.89763	0.0287743
143468_at	LysP (61F4-61F4; 426; Lysozyme P)	CG9116	FBgn0004429			2.65863	2.27435	2.97189	0.0287743
143469_at	LysS (61F4-61F4; 469; Lysozyme S)	CG1165	FBgn0004430	1.67751	0.400313	4.06343	0.100779	4.77301	0.0287743
143470_at	LysX (61F3-61F3; 558; Lysozyme X)	CG9120	FBgn0004431			-1.61692	3.30301
143472_at	Ten-m (79E2-79E2; 10242; Tenascin major)	CG5723	FBgn0004449					-1.53516	0.0593218
143475_at	dy (10E1-10E1; 3963; dusky)	CG9355	FBgn0004511			3.01998	1.29803
143477_at	TyrR (79C2-79C2; 3125; Tyramine receptor)	CG7485	FBgn0004514			-1.53889	6.88201	-1.58398	0.365712
143480_at	Edg91 (90B6-90B6; 592; Ecdysone-dependent gene 91)	CG7539	FBgn0004554					7.48144	2.05794
143485_at	Syn (85F15-85F16; 3666; Synapsin)	CG3985	FBgn0004575			-1.56143	3.30301
143489_at	Eig71Ea (71E3-71E3; 345; Ecdysone-induced gene 71Ea)	CG16931	FBgn0004588	-2.93997	0.126328	-25.5232	0.100779	-61.9579	0.0287743
143490_at	Eig71Eb (71E3-71E3; 447; Ecdysone-induced gene 71Eb)	CG7355	FBgn0004589	-3.38719	0.126328	-31.3381	0.100779	-81.367	0.0287743
143491_at	Eig71Ec (71E3-71E3; 639; Ecdysone-induced gene 71Ec)	CG7608	FBgn0004590			-12.5786	0.100779	-31.7864	0.0287743
143492_at	Eig71Ed (71E3-71E3; 416; Ecdysone-induced gene 71Ed)	CG7350	FBgn0004591	-1.77318	2.22442	-7.79666	0.100779	-27.9877	0.0287743
143493_at	Eig71Ee (71E4-71E4; 1483; Ecdysone-induced gene 71Ee)	CG7604	FBgn0004592	-2.34324	0.126328	1.66934	0.100779	6.72362	0.0287743
143494_at	Eig71Ef (71E4-71E4; 431; Ecdysone-induced gene 71Ef)	CG7599	FBgn0004593			-8.71308	0.100779	-37.9795	0.0287743
143495_at	Eig71Eg (71E4-71E4; 420; Ecdysone-induced gene 71Eg)	CG7336	FBgn0004594	-3.18563	0.126328	-20.5931	0.100779	-105.263	0.0287743
143497_at	Glu-RI (65B5-65C1; 3298; Glutamate receptor I)	CG8442	FBgn0004619					1.61546	0.64701
143500_at	rho (62A3-62A3; 2558; rhomboid)	CG1004	FBgn0004635					-1.79125	0.0711159
143501_at	hh (94E1-94E3; 1985; hedgehog)	CG4637	FBgn0004644	-1.72268	6.79943
143505_at	fru (91A4-91A5; 2544; fruitless)	CG7689	FBgn0004652	-1.52534	0.126328	-1.97472	0.100779	1.59129	0.365712
143509_at	Ccp84Ag (84A3-84A3; 647; )	CG2342	FBgn0004777					1.5766	0.64701
143514_s_at	Ccp84Ab (84A4-84A4; 713; )	CG1252	FBgn0004782					3.09753	0.365712
143516_at	otk (48E1-48E1; 4623; off-track)	CG8967	FBgn0004839					-2.56852	0.0804047
143521_at	ci (101F1-101F1; 4847; cubitus interruptus)	CG2125	FBgn0004859			-1.9442	1.29803	-2.6235	0.0711159
143525_at	Eip78C (78C5-78C7; 2782; Ecdysone-induced protein 78C)	CG18023	FBgn0004865	-6.22161	0.126328	-6.943	0.100779	-1.92075	0.0287743
143528_at	plx (83B8-83B9; 5472; pollux)	CG1093	FBgn0004879	3.05861	0.126328
143534_at	Eip63F-1 (63F7-63F7; 222; Ecdysone-induced protein 63F 1)	CG15855	FBgn0004910			-1.89319	1.68302
143536_at	TfIIB (31E2-31E2; 1702; Transcription factor IIB)	CG5193	FBgn0004915					-2.77208	0.0439421
143537_at	gol (60E11-60E11; 2379; goliath)	CG2679	FBgn0004919	1.80968	0.126328			-1.57369	0.0439421
143538_at	Top1 (13C1-13C1; 3254; Topoisomerase 1)	CG6146	FBgn0004924					-2.06757	0.0439421
143540_at	por (17A10-17A10; 2331; porcupine)	CG6205	FBgn0004957	1.61841	0.126328			-1.93326	0.0593218
143547_at	Crc (85E2-85E2; 1407; Calreticulin)	CG9429	FBgn0005585					-1.95886	0.0287743
143552_at	Sox14 (60A14-60A14; 1603; Sox box protein 14)	CG3090	FBgn0005612	-1.5276	0.126328	-1.65098	0.100779
143559_at	ple (65C3-65C3; 1740; pale)	CG10118	FBgn0005626	-5.81395	0.126328	-6.32031	0.100779	-2.48793	0.0287743
143561_at	lola (47A9-47A9; 2062; longitudinals lacking)	CG18376	FBgn0005630	2.04424	0.126328	1.67835	4.16588
143563_at	zip (60E8-60E8; 6374; zipper)	CG15792	FBgn0005634			-1.50627	5.12309	-1.53214	0.0287743
143564_at	slbo (60C6-60C6; 1967; slow border cells)	CG4354	FBgn0005638			-2.15373	0.100779	-1.9663	0.0287743
143565_at	Eip63E (63E2-63E3; 2647; Ecdysone-induced protein 63E)	CG10579	FBgn0005640			-2.37761	0.100779	-1.87364	0.0439421
143566_i_at	Pabp2 (44A7-44A8; 1662; )	CG2163	FBgn0005648			-2.01179	2.27435	-2.35361	0.10183
143568_at	Rox8 (95D5-95D5; 3165; Rox8)	CG5422	FBgn0005649					-1.57978	0.0287743
143570_at	Ets21C (21C5-21C6; 2025; Ets at 21C)	CG2914	FBgn0005660					1.67233	0.0804047
143577_at	Su(z)2 (49E6-49E6; 6311; Suppressor of zeste 2)	CG3905	FBgn0008654					1.70791	0.0287743
143580_at	"Itp-r83A (83B1-83B2; 10553; Inositol 1,4,5,-tris-phosphate receptor)"	CG1063	FBgn0010051					-1.74618	0.110471
143586_at	ATPsyn-beta (102F6-102F6; 2079; ATP synthase-beta)	CG11154	FBgn0010217					-2.30378	0.0287743
143587_at	Galpha73B (73B1-73B1; 1805; G protein alpha 73B)	CG12232	FBgn0010223					-3.69004	0.0287743
143589_at	Mdr50 (50E8-50E9; 3942; Multi drug resistance 5)	CG8523	FBgn0010241					1.54627	0.365712
143592_at	ng3 (3C10-3C10; 594; new glue 3)	CG10788	FBgn0010295	13.2916	0.126328	18.207	0.426571	9.60342	0.0287743
143593_at	ng4 (3C10-3C10; 175; new glue 4)	CG10789	FBgn0010296			-1.58453	9.08736	1.53973	3.00245
143596_at	Tbh (7D2-7D4; 2782; Tyramine beta hydroxylase)	CG1543	FBgn0010329					2.22314	0.64701
143597_at	Rac1 (61F5-61F5; 1782; glass multimer reporter construct of Nolan)	CG2248	FBgn0010333			-2.03824	2.55937	-2.27097	0.10183
143601_at	Taf250 (84A2-84A2; 6825; TBP-associated factor 25kD)	CG17603	FBgn0010355					-1.85408	0.110471
143602_at	betaTry (47F1-47F1; 742; betaTrypsin)	CG18211	FBgn0010357			1.91391	0.100779	3.81007	0.0287743
143603_i_at	gammaTry (47F2-47F2; 506; gammaTrypsin)	CG12351	FBgn0010359			1.91607	0.100779	13.7321	0.0287743
143606_at	Cyp18a1 (17D1-17D1; 2730; Cytochrome P45-18a1)	CG6816	FBgn0010383	-2.29379	0.311938			-1.67423	0.64701
143608_at	Dbi (65E5-65E5; 394; Diazepam-binding inhibitor)	CG8627	FBgn0010387	1.78411	0.126328	1.53061	0.100779
143609_at	Dro (51C2-51C2; 195; Drosocin)	CG10816	FBgn0010388	1.90237	0.126328
143611_at	Ket (62C2-62C3; 15272; Kettin)	CG1915	FBgn0010396	1.52089	4.39315
143614_at	Os-E (83D1-83D1; 530; Olfactory-specific E)	CG11422	FBgn0010403	-1.65366	5.22245
143623_at	TpnC73F (73E4-73E5; 935; Troponin C at 73F)	CG7930	FBgn0010424					4.29076	0.0287743
143624_at	epsilonTry (47F1-47F1; 811; epsilonTrypsin)	CG18681	FBgn0010425					6.4407	0.0287743
143627_at	cora (56C4-56C4; 2916; coracle)	CG11949	FBgn0010434	1.5313	0.126328
143628_at	mtSSB (89B13-89B13; 553; mitochondrial single stranded DNA-binding protein)	CG4337	FBgn0010438			-1.92367	1.29803	-1.56431	0.10183
143631_at	Sec61beta (51B7-51B7; 780; )	CG10130	FBgn0010638					-1.72079	0.0439421
143632_at	Srp54k (64C12-64C12; 1527; Signal recognition particle protein 54k)	CG4659	FBgn0010747	1.52467	0.65694			-2.05309	0.10183
143636_at	dia (38E5-38E5; 4706; diaphanous)	CG1768	FBgn0011202	2.15969	0.126328
143637_at	bol (66F5-66F5; 1087; boule)	CG4760	FBgn0011206					-1.52891	0.092005
143638_at	eff (88D2-88D2; 1923; effete)	CG7425	FBgn0011217			-1.76725	4.16588	-1.99334	0.0711159
143640_at	ms(2)35Ci (35C5-35C5; 1149; )	CG18483	FBgn0011239					1.58203	0.365712
143644_at	HLH4C (4C7-4C7; 1424; Helix loop helix protein 4C)	CG3052	FBgn0011277			-1.57085	3.30301
143645_at	lbe (93E3-93E3; 2045; ladybird early)	CG6545	FBgn0011278					1.69445	1.34363
143646_at	Pbprp1 (69B2-69B2; 546; Pheromone-binding protein-related protein 1)	CG10436	FBgn0011279					1.52937	0.942138
143656_at	Rsf1 (31C5-31C5; 1158; Repressor splicing factor 1)	CG5655	FBgn0011305					-2.41092	0.0287743
143657_at	OstStt3 (96B16-96B17; 2710; Oligosaccharyl transferase 3)	CG7748	FBgn0011336					-1.54057	0.0287743
143659_at	etaTry (47F1-47F1; 789; etaTrypsin)	CG12386	FBgn0011554			2.35593	1.59355	1.97321	0.0593218
143660_at	thetaTry (47F1-47F1; 789; thetaTrypsin)	CG12385	FBgn0011555			2.56852	9.08736	3.02506	0.182575
143661_at	zetaTry (47F1-47F1; 848; zetaTrypsin)	CG12387	FBgn0011556			1.66898	2.27435
143663_at	Trp1 (30F5-30F5; 2050; Translocation protein 1)	CG4758	FBgn0011584					-2.31086	0.0711159
143664_at	fng (78A1-78A2; 1940; fringe)	CG10580	FBgn0011591					-2.25413	0.0287743
143665_at	fra (49A12-49B1; 6279; frazzled)	CG8581	FBgn0011592			-2.03978	1.88538	-3.02673	0.0439421
143667_at	Iswi (49B6-49B7; 3700; Imitation SWI)	CG8625	FBgn0011604					-2.41278	0.0711159
143668_at	La (38C7-38C7; 1525; La autoantigen-like)	CG10922	FBgn0011638			-1.70891	0.762644	-1.76264	0.0804047
143670_at	Mad (23D4-23D4; 2654; Mothers against dpp)	CG12399	FBgn0011648	1.51342	6.79943	-2.04019	4.16588	-2.26285	0.365712
143675_at	insc (57B6-57B6; 3719; inscuteable)	CG11312	FBgn0011674			-2.83447	0.100779	-2.77446	0.0593218
143678_at	PebIII (60B1-60B1; 568; Ejaculatory bulb protein III)	CG11390	FBgn0011695	2.20655	0.126328	2.73856	0.100779	2.55263	0.110471
143680_at	rpr (75C4-75C4; 851; reaper)	CG4319	FBgn0011706					-1.94163	0.0287743
143682_at	Tig (26D1-26D3; 6835; Tiggrin)	CG11527	FBgn0011722	2.19517	0.126328	2.05619	9.08736
143685_at	Arp14D (14E3-14E3; 1760; Actin-related protein 14D)	CG9901	FBgn0011742	1.51772	0.579561			-2.25433	0.0804047
143692_at	Dhh1 (67D12-67D12; 3398; DEAD/DEAH RNA helicase 1)	CG6539	FBgn0011802			-1.54254	0.100779
143694_at	OrfKD (28F1-28F1; 535; )	CG18103	FBgn0011820					1.70293	0.64701
143695_at	pcl (1B3-1B3; 1224; pepsinogen-like)	CG13374	FBgn0011822	1.67802	0.126328	1.77489	0.100779	1.7594	0.0287743
143696_at	CG4038 (57C1-57C1; 971; )	CG4038	FBgn0011824			-1.67121	1.88538
143697_at	Ret (39B4-39B4; 2702; Ret oncogene)	CG1061	FBgn0011829					1.59669	0.10183
143699_at	Ser6 (19E5-19E5; 780; Serine protease 6)	CG2071	FBgn0011834	2.76595	0.126328	3.27593	0.100779	3.37103	0.0287743
143702_at	Gp150 (58D3-58D4; 4195; Metallothionein A promoter construct of Fashena)	CG5820	FBgn0013272			-2.1139	0.426571	-1.93491	0.0711159
143704_s_at	Mst35Ba (35B7-35B7; 553; Male-specific-transcript-35Ba)	CG4479	FBgn0013300	-1.8312	6.79943	-1.8679	1.29803	-3.07314	0.0287743
143705_r_at	Mst35Bb (35B7-35B7; 671; Male-specific-transcript-35Bb)	CG4478	FBgn0013301			-3.67485	0.100779	-2.85006	0.365712
143706_at	Nca (76E2-76E2; 702; Neurocalcin)	CG7641	FBgn0013303					-1.63159	0.0804047
143709_at	TpnC41C (41A1-41A1; 756; Troponin C at 41C)	CG2981	FBgn0013348					1.57087	0.365712
143715_at	Arf102F (102F1-102F1; 769; ADP ribosylation factor 12F)	CG11027	FBgn0013749			-1.67238	1.88538	-2.84843	0.0287743
143716_at	Arf51F (51F6-51F6; 1296; ADP ribosylation factor 51F)	CG8156	FBgn0013750			-2.08668	2.55937	-2.45423	0.0439421
143721_at	cnn (50A11-50A13; 4333; centrosomin)	CG18370	FBgn0013765			-1.52936	2.27435	-2.48398	0.0287743
143723_at	Cyp6a9 (51D2-51D2; 1593; Cytochrome P45-6a9)	CG10246	FBgn0013771	6.28077	0.126328	5.59257	5.12309	5.67833	0.182575
143729_at	FK506-bp2 (56C9-56C9; 643; FK56-binding protein 2)	CG11001	FBgn0013954			-1.56946	3.30301	-1.89735	0.0711159
143735_at	MAPk-Ak2 (5B5-5B6; 2380; MAP kinase activated protein-kinase-2)	CG3086	FBgn0013987			-1.55214	9.08736	-1.98255	0.365712
143737_at	Calx (93B1-93B3; 4218; Na/Ca-exchange protein)	CG5685	FBgn0013995	1.53217	6.79943
143739_at	Pdi (71B2-71B2; 2126; Protein disulfide isomerase)	CG6988	FBgn0014002					-1.88914	0.0287743
143741_at	Ptp69D (69D5-69D5; 4488; Protein tyrosine phosphatase 69D)	CG10975	FBgn0014007			-2.04947	0.24811	-2.29737	0.0287743
143742_at	Rab5 (22E1-22E1; 904; Rab-protein 5)	CG3664	FBgn0014010			-1.7057	0.762644	-1.87501	0.0439421
143744_at	Rlc1 (85D22-85D22; 623; )	CG9378	FBgn0014023					-1.60761	0.0287743
143747_at	"Sr-CI (24D4-24D4; 1993; Scavenger receptor class C, type I)"	CG4099	FBgn0014033	1.54805	0.126328	2.01609	4.16588
143754_at	gcm (30B12-30C1; 1951; glial cells missing)	CG12245	FBgn0014179					1.50355	2.65307
143760_at	Cng (52F11-52F11; 2909; Cyclic-nucleotide-gated ion channel protein)	CG7779	FBgn0014462			-1.53756	2.27435
143762_at	Eig71Eh (71E4-71E4; 413; )	CG7594	FBgn0014848					-6.41601	0.0287743
143763_at	Eig71Ei (71E4-71E4; 390; )	CG7327	FBgn0014849			-2.77523	1.08883	-16.9837	0.0287743
143765_at	Eig71Ek (71E4-71E4; 439; )	CG7325	FBgn0014851					-4.82137	0.10183
143766_i_at	His3.3A (25C3-25C3; 411; Histone H3.3A)	CG5825	FBgn0014857					-1.54166	0.0287743
143769_at	Mlp84B (84C3-84C3; 1863; Muscle LIM protein at 84B)	CG1019	FBgn0014863			-1.52506	1.59355
143770_at	Mtk (52A1-52A1; 243; Metchnikowin)	CG8175	FBgn0014865			3.43237	0.100779	2.62473	0.0287743
143774_at	betaggt-I (25B8-25B8; 1762; beta subunit of type I geranylgeranyl transferase)	CG3469	FBgn0015000	1.58025	3.8489			-1.66575	0.365712
143775_at	iotaTry (47F3-47F3; 759; iotaTrypsin)	CG7754	FBgn0015001	1.50841	0.311938	2.00937	1.29803	2.80254	0.0287743
143777_at	Ahcy89E (89E10-89E10; 1776; Adenosylhomocysteinase 89E)	CG8956	FBgn0015011			-1.84648	0.100779
143782_at	Cyp4p1 (45C1-45C1; 1572; Cytochrome P45-4p1)	CG10842	FBgn0015037			-2.07732	0.100779	1.95563	0.64701
143790_at	Rala (3F3-3F3; 1091; Ras-related protein)	CG2849	FBgn0015286			-1.64093	0.176695	-1.67521	0.10183
143793_at	Srp19 (65F3-65F3; 565; Signal recognition particle protein 19)	CG4457	FBgn0015298					-1.60971	0.0287743
143794_at	Ssb-c31a (28F3-28F3; 494; Single stranded-binding protein c31A)	CG8396	FBgn0015299			-1.53671	0.100779	-1.58871	0.10183
143797_at	UbcD2 (32A5-32A5; 1240; Ubiquitin conjugating enzyme 2)	CG6720	FBgn0015320					-1.77362	0.0593218
143799_at	CG15865 (14F6-15A1; 3293; )	CG15865	FBgn0015336					1.78166	0.64701
143808_at	mbc (95C1-95C1; 7302; myoblast city)	CG10379	FBgn0015513	1.76674	0.241652	-1.72619	9.08736	-2.21014	0.110471
143811_at	nonA-l (89D6-89D6; 1960; nonA-like)	CG10328	FBgn0015520					-1.83827	0.0287743
143818_at	tty (19F2-19F2; 3226; tweety)	CG1693	FBgn0015558			1.72211	4.16588	1.57974	0.0593218
143820_at	alpha-Adaptin (21C2-21C2; 3836; alpha-Adaptin)	CG4260	FBgn0015567			-1.73031	0.762644	-1.84379	0.0287743
143824_at	Acp29AB (29C1-29C1; 762; Accessory gland-specific peptide 29AB)	CG17797	FBgn0015583					2.649	0.64701
143827_at	Acp76A (75F4-75F4; 1167; Accessory gland-specific peptide 76A)	CG3801	FBgn0015586					2.14863	0.64701
143830_at	CanB2 (43E16-43E16; 718; Calcineurin B2)	CG11217	FBgn0015614			-1.91135	1.68302	-1.97687	0.0593218
143835_at	DnaJ-1 (64E13-64E13; 1005; DnaJ-like-1)	CG10578	FBgn0015657			-1.79762	0.100779
143836_at	Hmu (97F6-97F6; 2291; Hemomucin)	CG3373	FBgn0015737					-1.62562	0.0287743
143837_at	Lis1 (52F6-52F7; 2348; Lissencephaly-1)	CG8440	FBgn0015754					-1.64927	0.0287743
143840_at	MstProx (84D2-84D2; 2135; )	CG1149	FBgn0015770	1.53586	0.311938
143843_at	Rab11 (93B12-93B13; 1601; Rab-protein 11)	CG5771	FBgn0015790			-1.65967	3.30301	-1.80737	0.0804047
143844_at	Rab-RP3 (66C5-66C5; 1026; Rab-related protein 3)	CG7062	FBgn0015793					-1.73094	0.0711159
143851_at	TfIIEbeta (64B6-64B6; 879; Transcription factor IIEbeta)	CG1276	FBgn0015829			-2.09179	0.100779	-2.17146	0.0711159
143852_at	Tml84D (84D5-84D5; 472; Tropomyosin-like-84D)	CG1279	FBgn0015831					-1.62348	0.0287743
143853_at	Vang (45A12-45A12; 3088; Van Gogh)	CG8075	FBgn0015838					-2.34192	0.0287743
143858_at	crq (21C3-21C3; 2697; croquemort)	CG4280	FBgn0015924	1.52628	4.39315	-1.84271	9.08736	-3.32182	0.0804047
143861_at	didum (43D1-43D1; 6198; dilute class unconventional myosin)	CG2146	FBgn0015933	1.88443	0.311938			-1.83861	0.182575
143864_at	mei-P22 (65E10-65E10; 951; meiotic P22)	CG14827	FBgn0016036					1.57555	0.64701
143865_at	mod(r) (1B10-1B10; 688; modifier of rudimentary)	CG17828	FBgn0016038					-1.85701	0.0593218
143867_at	Sema-1b (54E1-54E2; 2943; Saccharomyces cerevisiae UAS construct a of Winberg)	CG6446	FBgn0016059					-1.82545	0.0711159
143868_at	vkg (25C1-25C1; 6343; viking)	CG16858	FBgn0016075			1.73946	5.12309
143869_at	vri (25D4-25D4; 3768; vrille)	CG14029	FBgn0016076					-1.6419	0.0287743
143872_at	Aph-4 (100B4-100B4; 2113; Alkaline phosphatase 4)	CG1462	FBgn0016123	-2.48225	0.400313	-4.43774	0.100779	-2.5364	0.0287743
143876_at	Lectin-galC1 (37E1-37E1; 746; Galactose-specific C-type lectin)	CG9976	FBgn0016675	1.57684	0.126328
143879_at	Rab1 (93D4-93D4; 1791; Rab-protein 1)	CG3320	FBgn0016700			-1.7575	0.732542	-2.21926	0.0287743
143888_at	CG11538 (68F4-68F4; 2273; )	CG11538	FBgn0017424					1.79846	0.942138
143899_at	CoVa (86F10-86F11; 618; Cytochrome c oxidase subunit Va)	CG14724	FBgn0019624					-1.61475	0.10183
143901_at	qm (65F3-65F4; 2210; quemao)	CG8593	FBgn0019662			-1.50705	0.100779
143902_at	dj (84C1-84C1; 948; don juan)	CG1980	FBgn0019828			-1.99096	6.88201	-4.29056	0.0287743
143903_at	Surf4 (88F1-88F1; 1008; Surfeit 4)	CG6202	FBgn0019925			-1.63671	4.16588	-1.98354	0.10183
143909_at	Glu-RA (102F8-102F8; 3322; Metabotropic glutamate receptor)	CG11144	FBgn0019985					1.56525	0.182575
143910_at	Cbl (66C12-66C13; 2675; )	CG7037	FBgn0020224					-1.51511	0.0593218
143912_at	ATPCL (52E1-52E1; 3745; ATP citrate lyase)	CG8322	FBgn0020236	-2.29732	0.126328	-1.70663	0.100779
143918_at	ko (78B1-78B2; 4378; knockout)	CG10573	FBgn0020294			-1.91619	1.08883	-2.03936	0.0711159
143925_at	Mst89B (89B17-89B17; 1190; )	CG6864	FBgn0020399	-1.50875	0.311938
143928_at	Elf (33E1-33E1; 3424; Ef1alpha-like factor)	CG6382	FBgn0020443					-1.96878	0.0439421
143929_at	Ag5r2 (12F5-12F5; 839; Antigen 5-related 2)	CG9540	FBgn0020508			3.95291	0.100779	13.5488	0.0287743
143935_s_at	Lcp65Ag2 (65A5-65A5; 318; )	CG10534	FBgn0020637					8.78987	2.05794
143936_at	Lcp65Af (65A5-65A5; 303; )	CG10533	FBgn0020640					1.63869	0.092005
143937_at	Lcp65Ad (65A5-65A5; 327; )	CG6955	FBgn0020641					4.81746	1.34363
143938_at	Lcp65Ac (65A5-65A5; 330; )	CG6956	FBgn0020642	3.16828	0.126328	5.60619	0.426571	5.1342	0.0287743
143940_at	Gap69C (69B3-69B3; 2208; GTPase-activating protein 69C)	CG4237	FBgn0020655					-2.17231	0.0593218
143941_at	Atet (24E4-24E4; 3348; ABC transporter expressed in trachea)	CG2969	FBgn0020762	-2.49719	0.126328	-2.70424	0.100779	-1.89229	0.0287743
143944_at	Ser4 (25B8-25B8; 1282; Serine protease 4)	CG8867	FBgn0020906			3.86385	0.100779	9.99999	0.0287743
143945_at	Scp2 (89D3-89D4; 1267; Sarcoplasmic calcium-binding protein 2)	CG14904	FBgn0020907					-1.89876	0.0287743
143947_at	C901 (10A1-10A1; 1747; )	CG1567	FBgn0021742			1.90821	9.08736
143948_at	Aats-ser (88F1-88F1; 1405; Seryl-tRNA synthetase)	CG4938	FBgn0021750					1.59495	0.0439421
143949_at	scu (16F7-16F7; 1013; scully)	CG7113	FBgn0021765					-1.52774	0.110471
143953_at	Cas (36A10-36A10; 2928; CAS/CSE1 segregation protein)	CG13281	FBgn0022213					-1.83157	0.0287743
143954_at	dnk (91E1-91E1; 1142; deoxyribonucleoside kinase)	CG5452	FBgn0022338					-1.73217	0.0287743
143955_at	CG17467 (102E3-102E3; 1002; )	CG17467	FBgn0022341	2.05854	0.728128
143957_at	CG11971 (85C3-85C3; 2088; )	CG11971	FBgn0022347			-1.72449	5.12309	-2.26593	0.10183
143958_at	Transferrin (17A11-17A11; 2006; Transferrin)	CG6186	FBgn0022355	2.05592	0.126328
143960_at	Cht3 (40D5-40D5; 3899; Chitinase 3)	CG18140	FBgn0022701					-2.4653	0.0287743
143961_at	Cht1 (40D5-40E1; 1527; Chitinase 1)	CG17682	FBgn0022703					-2.94144	0.0287743
143962_at	Ac13E (13E1-13E1; 6597; Adenylyl cyclase 35C)	CG9210	FBgn0022710					-1.70224	0.0287743
143966_at	Cbp20 (90E4-90E4; 567; cap binding protein 2)	CG12357	FBgn0022943					-1.52891	0.0287743
143971_at	inaF (10D5-10D6; 3060; )	CG2457	FBgn0023077					-1.62808	0.092005
143973_at	SmD3 (48F1-48F1; 604; Small ribonucleoprotein Sm D3)	CG8427	FBgn0023167			-1.5809	2.27435	-1.75012	0.0287743
143978_at	amon (97C3-97C3; 3921; amontillado)	CG6438	FBgn0023179	1.60335	5.22245	-1.53485	9.08736
143979_at	Elongin-C (56D7-56D7; 557; Elongin C)	CG9291	FBgn0023211			-1.51151	6.88201	-1.5705	0.64701
143987_at	Lip3 (87E8-87E8; 1211; )	CG8823	FBgn0023495	1.55744	0.126328	2.00246	0.100779	2.05392	0.0287743
143988_at	Lip1 (32A1-32A1; 1563; Lipase 1)	CG7279	FBgn0023496			1.92432	0.100779	4.17328	0.182575
144010_at	robl (54C3-54C3; 504; roadblock)	CG10751	FBgn0024196					-1.57349	0.0804047
144016_at	NPC1 (31B2-31B3; 3613; )	CG5722	FBgn0024320			-1.81716	0.762644	-1.52121	0.365712
144017_at	Hop (21B6-21B7; 1979; Hsp7/Hsp9 organizing protein homolog)	CG2720	FBgn0024352					-1.51007	0.0287743
144018_at	EG:8D8.7 (2A2-2A2; 828; )	CG11415	FBgn0024361	1.68881	0.126328
144022_at	EG:190E7.1 (1F4-1F4; 420; )	CG18091	FBgn0024368					-1.7207	0.0287743
144028_at	b6 (2B7-2B7; 2128; )	CG3100	FBgn0024897	-1.55205	0.311938	-2.05897	0.100779	1.57778	0.0287743
144034_at	PIP82 (7F1-7F1; 3915; )	CG11219	FBgn0024943					4.12384	0.64701
144037_at	Irp-1B (86A6-86A6; 2766; Iron regulatory protein 1B)	CG6342	FBgn0024957					-1.93446	0.0593218
144042_at	EG:125H10.1 (1A8-1A8; 2479; )	CG3777	FBgn0024989	1.74082	0.126328
144044_at	EG:100G10.6 (3B4-3B5; 1402; )	CG2662	FBgn0024993					2.05428	1.63164
144051_at	ari2 (58C7-58D1; 3002; ariadne 2)	CG5709	FBgn0025186			-1.76891	1.08883
144056_at	EG:80H7.3 (2B1-2B1; 912; )	CG14780	FBgn0025383			1.5112	1.88538
144063_at	CREG (90A6-90A6; 935; Cellular Repressor of E1A-stimulated Genes)	CG5413	FBgn0025456	-1.50582	0.126328	-1.80642	0.100779	-2.10212	0.0287743
144065_at	slv (44A4-44A4; 1243; saliva)	CG8717	FBgn0025469			2.21341	9.08736	1.65085	0.0287743
144067_at	CG4101 (73A10-73A10; 264; )	CG4101	FBgn0025558			-1.72488	0.24811	-1.51181	0.0593218
144068_at	IM2 (55C9-55C9; 354; Immune induced protein 2)	CG18106	FBgn0025583	1.57622	0.65694			19.2255	0.365712
144079_at	EG:115C2.11 (1B10-1B10; 692; )	CG16982	FBgn0025638			-1.56265	0.951412
144081_at	EG:115C2.1 (1B10-1B10; 1133; )	CG13369	FBgn0025640			1.87074	1.59355
144086_at	EG:100G7.3 (3C5-3C5; 819; )	CG3598	FBgn0025645					1.51149	0.0711159
144094_at	Smox (7D12-7D12; 3145; Smad on X)	CG2262	FBgn0025800	1.81745	0.400313			-1.708	0.64701
144099_at	I-t (86F2-86F3; 555; inhibitor-t)	CG14719	FBgn0025821			-1.67454	0.762644	-1.51983	0.0439421
144104_at	EG:25E8.6 (2F2-2F2; 150; )	CG2879	FBgn0025834					1.50201	0.0804047
144106_at	Eph (102C6-102D1; 3478; Eph receptor tyrosine kinase)	CG1511	FBgn0025936			-1.64295	0.100779	-1.96936	0.0287743
144108_at	Ste20-like (91B3-91B4; 2377; )	CG7693	FBgn0026023					-1.70256	0.0287743
144109_at	Rlip (93B3-93B3; 2495; )	CG11622	FBgn0026056					-1.5266	0.0804047
144110_at	OdsH (16D2-16D3; 1226; Ods-site homeobox)	CG6352	FBgn0026058					1.91091	0.64701
144115_at	EG:EG0007.11 (4B1-4B1; 694; )	CG4944	FBgn0026084					-1.65964	0.0287743
144122_at	UbcD10 (54E10-54E10; 990; Ubiquitin conjugating enzyme 1)	CG5788	FBgn0026316			-1.75294	0.141628	-1.66825	0.0287743
144125_at	Pten (31C4-31C5; 2129; double stranded construct a of Clemens)	CG5671	FBgn0026379					-1.56526	0.365712
144131_at	Or43B.1 (43A1-43A1; 1539; Odorant receptor 43a)	CG1854	FBgn0026389					1.71282	0.942138
144133_at	Or33B.2 (33B5-33B5; 1140; Odorant receptor 33b)	CG16961	FBgn0026391					1.74442	0.64701
144134_at	Or33B.1 (33B5-33B5; 1137; Odorant receptor 33a)	CG16960	FBgn0026392					1.59841	1.34363
144146_at	Eaat1 (30B1-30B1; 2740; Excitatory amino acid transporter 1)	CG3747	FBgn0026439	2.36731	0.126328			2.13709	3.00245
144148_at	BG:DS00004.14 (84A2-84A2; 1531; )	CG1315	FBgn0026565					1.53985	0.182575
144149_at	Ady43A (43A1-43A1; 1101; )	CG1851	FBgn0026602			2.06991	3.30301	-3.85327	0.0287743
144150_at	tafazzin (49C1-49C1; 1738; )	CG8766	FBgn0026619			-2.67444	0.100779	-2.67208	0.0287743
144151_at	nes (76A3-76A3; 2247; nessy)	CG9655	FBgn0026630			-2.32234	0.141628	-2.25367	0.092005
144153_at	fu12 (29C4-29C4; 791; )	CG17608	FBgn0026718	-1.54748	0.126328	-2.40419	0.100779	-1.55948	0.0287743
144157_s_at	Trf2 (7E5-7E5; 5148; TATA box binding protein-related factor 2)	CG11195	FBgn0026758			1.90716	0.100779	1.70506	0.0287743
144158_at	Tehao (34B8-34B8; 4191; )	CG7121	FBgn0026760					1.67837	0.942138
144160_i_at	Qcr9 (49C1-49C1; 232; Ubiquinol-cytochrome C reductase)	CG8764	FBgn0026780			-1.8785	1.29803	-2.55004	0.0287743
144169_at	CHIP (31E2-31E2; 1239; )	CG5203	FBgn0027052					-1.59279	0.182575
144170_at	CH3 (77F2-77F2; 1626; COP9 complex homolog subunit 3)	CG18332	FBgn0027055			-1.6816	4.16588	-1.52316	0.0711159
144174_at	inx2 (6E4-6E5; 1819; )	CG4590	FBgn0027108					-1.98063	0.0287743
144176_at	miple (61B2-61B2; 855; )	CG1221	FBgn0027111			-2.00888	1.29803	-2.08585	0.0593218
144181_at	Cdk5alpha (31D6-31D6; 1845; Cdk5 activator-like protein)	CG5387	FBgn0027491					-1.53308	0.0287743
144185_at	BcDNA:LD21503 (83E1-83E1; 1424; )	CG1151	FBgn0027527			3.09059	0.176695	4.7809	0.0287743
144197_at	rdgBbeta (54E3-54E3; 1356; )	CG17818	FBgn0027872			-2.23669	0.732542	-2.41587	0.0439421
144201_at	decay (89C7-89C7; 927; death executioner caspase related to Apopain/Yama)	CG14902	FBgn0028381					1.69867	0.0287743
144205_at	Sin (78A6-78A6; 1505; Sex-lethal interactor)	CG10582	FBgn0028402	-1.61852	2.22442
144206_at	Rep4 (34B2-34B3; 1353; )	CG9414	FBgn0028406			-1.57351	0.100779
144208_at	Rep2 (45C3-45C4; 2546; )	CG1975	FBgn0028408					1.54026	0.64701
144212_at	Kr-h2 (26B3-26B3; 1058; Kruppel homolog 2)	CG9159	FBgn0028419					-1.82017	0.0287743
144218_at	BcDNA:GH05095 (54E3-54E4; 2532; )	CG6424	FBgn0028494			1.62777	0.100779
144219_at	BG:DS09217.1 (35D6-35D6; 671; )	CG13240	FBgn0028508					-1.54646	0.110471
144220_at	BG:DS07851.3 (35C4-35C4; 502; )	CG15261	FBgn0028510			-1.59299	9.08736	-2.21626	0.0711159
144221_at	BG:DS07660.1 (34C2-34C2; 1620; )	CG9254	FBgn0028513					-1.58123	0.0287743
144222_at	BG:DS07486.3 (35E2-35E2; 2628; )	CG4793	FBgn0028514					2.64812	0.0804047
144224_at	BG:DS07295.1 (35C3-35C3; 1806; )	CG3994	FBgn0028516					-3.52001	0.0287743
144226_at	BG:DS02740.4 (35F7-35F7; 2008; )	CG4132	FBgn0028524					-1.51085	0.0439421
144227_at	BG:DS01759.2 (34E5-34E5; 1144; )	CG15293	FBgn0028526	3.63658	0.126328	6.82587	2.27435	9.21176	0.64701
144228_at	BG:DS01368.1 (34C4-34C4; 1809; )	CG18507	FBgn0028527					-2.14952	0.0287743
144231_at	BG:DS00941.15 (34D4-34D4; 855; )	CG7968	FBgn0028532	1.54893	0.579561
144239_at	lcs (19F2-19F2; 573; la costa)	CG12794	FBgn0028583			1.85871	0.762644	1.90924	0.0287743
144242_at	adat (34D1-34D1; 1185; )	CG16889	FBgn0028658					1.90037	1.34363
144244_at	Rpt4 (5E1-5E1; 1453; )	CG3455	FBgn0028685			-1.53362	1.59355	-1.53125	0.0711159
144245_at	Rpt3 (10A6-10A6; 1242; )	CG16916	FBgn0028686			-1.72762	1.88538	-1.52674	0.0804047
144246_at	Rpn12 (73A8-73A8; 989; )	CG4157	FBgn0028693			-1.71671	0.141628
144248_at	Nhe3 (26F6-26F6; 2223; )	CG11328	FBgn0028703					-1.57428	0.0287743
144250_at	Mst85C (85C6-85C6; 833; )	CG11993	FBgn0028708			1.53247	1.08883
144256_at	BG:DS09218.5 (35F11-35F11; 889; )	CG17330	FBgn0028841					1.57879	0.0711159
144266_at	BG:DS07721.3 (35B4-35B4; 465; )	CG15282	FBgn0028855	2.7269	0.126328	3.03661	0.176695	7.36182	0.0287743
144267_at	BG:DS07486.5 (35E2-35E2; 1212; )	CG18063	FBgn0028856	-1.70721	4.39315			-2.34258	0.0593218
144268_at	BG:DS07486.4 (35E2-35E2; 819; )	CG12448	FBgn0028857			-1.9256	0.176695	-1.67308	0.110471
144269_at	BG:DS07486.2 (35E3-35E3; 549; )	CG10839	FBgn0028858			-1.80157	0.24811
144270_at	BG:DS07473.1 (35F5-35F5; 6519; )	CG12455	FBgn0028859					1.56575	2.05794
144271_at	BG:DS07295.5 (35C4-35C4; 551; )	CG15266	FBgn0028860					-1.51094	0.0287743
144274_at	BG:DS07108.1 (35D4-35D4; 1395; )	CG18477	FBgn0028864					-1.55246	0.110471
144278_at	BG:DS06874.2 (35B5-35B5; 1095; )	CG4697	FBgn0028869			-1.51153	2.55937
144279_at	BG:DS06238.4 (35A1-35A1; 657; )	CG3474	FBgn0028871					1.60679	0.0711159
144280_at	BG:DS05899.7 (34E4-34E4; 1451; )	CG18095	FBgn0028872			-1.51117	2.27435
144283_at	BG:DS05899.3 (34E4-34E4; 1134; )	CG16876	FBgn0028876					-2.48342	0.0287743
144287_at	BG:DS04095.3 (35F1-35F1; 458; )	CG4959	FBgn0028883					-2.64536	0.0287743
144295_at	BG:DS02740.5 (35F7-35F7; 549; )	CG17329	FBgn0028896	-1.70074	5.22245
144298_at	BG:DS02252.4 (35E1-35E1; 999; )	CG18518	FBgn0028900			1.98068	0.100779	2.01662	0.64701
144299_at	BG:DS02252.3 (35D6-35D7; 5713; )	CG18109	FBgn0028901	-1.98425	1.33856			-1.88929	0.092005
144306_at	BG:DS01068.5 (35A1-35A1; 530; )	CG7532	FBgn0028915	1.94159	0.126328	1.91374	9.08736	2.59596	0.0287743
144310_at	BG:DS00941.12 (34D4-34D4; 826; )	CG8997	FBgn0028920					3.78363	0.0287743
144311_at	BG:DS00929.8 (35C1-35C1; 1508; )	CG4182	FBgn0028922	-13.8715	0.126328	-20.5846	0.100779	-5.63476	0.0287743
144315_at	BG:DS00797.6 (34D1-34D1; 1995; )	CG16863	FBgn0028931					1.7059	0.365712
144318_at	BG:DS00365.2 (35E1-35E2; 3545; )	CG18096	FBgn0028934					-1.67566	0.0287743
144320_at	BG:DS00180.9 (34E1-34E1; 692; )	CG16873	FBgn0028936					1.74687	0.365712
144322_at	BG:DS00180.14 (34E2-34E2; 2156; )	CG18146	FBgn0028939	-1.8604	0.126328	-1.59936	0.100779
144326_at	BG:BACR44L22.8 (35D4-35D4; 756; )	CG11864	FBgn0028944					1.74773	0.64701
144328_at	BG:BACR44L22.5 (35D4-35D4; 1158; Odorant receptor 35a)	CG17868	FBgn0028946					1.5364	0.942138
144329_at	BG:BACR44L22.4 (35D4-35D4; 723; )	CG11865	FBgn0028947			-2.85307	0.100779
144332_at	BG:BACR44L22.1 (35D4-35D4; 1192; )	CG15255	FBgn0028950					1.60323	0.0287743
144335_at	26/29kD-proteinase (70C9-70C9; 1844; )	CG8947	FBgn0028967					-2.00385	0.0593218
144336_at	gammaCop (100D1-100D1; 3045; )	CG1528	FBgn0028968					-1.77651	0.0804047
144339_r_at	CG13376 (1A6-1A6; 213; )	CG13376	FBgn0029518					2.07777	0.182575
144344_f_at	CG18275 (1B4-1B4; 187; )	CG18275	FBgn0029523					1.62513	2.65307
144350_at	CG5254 (1C1-1C1; 993; )	CG5254	FBgn0029533	1.58999	0.126328
144355_at	CG14632 (1C4-1C4; 870; )	CG14632	FBgn0029538					1.5563	0.0287743
144358_at	CG3034 (1C5-1C5; 599; )	CG3034	FBgn0029541					-1.55649	0.365712
144375_at	CG14625 (1F1-1F1; 2217; )	CG14625	FBgn0029567					1.50402	0.64701
144378_at	CG11382 (1F1-1F1; 1518; )	CG11382	FBgn0029570					2.0488	0.092005
144380_at	CG14770 (2A2-2A2; 456; )	CG14770	FBgn0029573	1.57483	0.126328
144402_at	CG12496 (3A1-3A1; 1062; )	CG12496	FBgn0029617	1.51437	0.126328	1.97633	1.68302	3.49501	0.0287743
144419_at	CG14419 (3C3-3C3; 588; )	CG14419	FBgn0029639			1.60573	0.762644	1.57011	0.0287743
144430_at	CG3939 (3C9-3C9; 408; )	CG3939	FBgn0029650					-1.74347	0.0804047
144432_at	CG14265 (3C10-3C10; 566; )	CG14265	FBgn0029652	3.57598	0.126328	5.43331	0.100779	5.2898	0.0287743
144435_at	CG10792 (3D2-3D2; 885; )	CG10792	FBgn0029655					1.70771	0.0593218
144441_at	CG16781 (3D6-3D6; 1110; )	CG16781	FBgn0029661	-1.54169	4.39315
144443_at	CG10804 (3D6-3D7; 2181; )	CG10804	FBgn0029663					1.62689	0.182575
144449_at	CG13317 (3F2-3F2; 471; )	CG13317	FBgn0029673					1.5298	2.05794
144455_at	CG15239 (4A1-4A1; 1482; )	CG15239	FBgn0029681					1.76531	0.64701
144461_at	CG6414 (4A2-4A2; 1584; )	CG6414	FBgn0029690					1.81403	0.64701
144463_at	CG15376 (4B1-4B1; 1209; )	CG15376	FBgn0029692	-1.59253	5.22245
144471_at	CG15576 (4B4-4B4; 321; )	CG15576	FBgn0029700					-1.64644	0.0287743
144476_at	CG3626 (4B6-4B6; 2628; )	CG3626	FBgn0029706					1.51053	0.0287743
144491_at	CG2871 (4C11-4C11; 980; )	CG2871	FBgn0029725					-2.49657	0.0711159
144501_at	CG4068 (4D1-4D1; 1990; )	CG4068	FBgn0029738					-1.54962	0.0711159
144511_at	CG15786 (4F1-4F1; 852; )	CG15786	FBgn0029749	-1.62027	0.126328	-1.93495	0.100779
144514_at	CG3315 (4F2-4F2; 690; )	CG3315	FBgn0029752	-1.68645	6.79943			-2.50759	0.0593218
144518_at	CG12732 (4F3-4F3; 462; )	CG12732	FBgn0029759					1.59753	0.365712
144522_at	CG12731 (4F14-5A1; 546; )	CG12731	FBgn0029767			1.50552	9.08736	1.58896	0.0439421
144524_at	CG4151 (5A2-5A2; 641; )	CG4151	FBgn0029770	-1.68031	0.311938	-7.12708	0.100779	-11.2956	0.0287743
144527_at	CG15782 (5A3-5A4; 455; )	CG15782	FBgn0029773					1.67191	0.0287743
144536_at	CG3171 (5A12-5A13; 1399; )	CG3171	FBgn0029786			-1.60339	2.27435
144541_at	CG4096 (5B1-5B1; 3237; )	CG4096	FBgn0029791			-1.53457	0.176695
144548_at	CG15929 (5B4-5B5; 474; )	CG15929	FBgn0029800			1.66264	2.27435
144549_at	CG3097 (5B6-5B6; 1708; )	CG3097	FBgn0029804			-2.61253	0.100779	-1.76507	0.0287743
144561_at	CG3011 (5C6-5C6; 1861; )	CG3011	FBgn0029823					-1.88533	0.0439421
144565_at	CG6067 (5C8-5C8; 798; )	CG6067	FBgn0029828			-2.02688	0.100779
144575_i_at	CG5914 (5D2-5D2; 923; )	CG5914	FBgn0029841					1.8832	0.10183
144580_at	CG3599 (5D6-5D6; 1662; )	CG3599	FBgn0029848			-2.27015	0.100779
144584_at	CG3576 (5D8-5D8; 1092; )	CG3576	FBgn0029852			-1.63026	0.951412
144586_at	CG3566 (5E1-5E1; 485; )	CG3566	FBgn0029854			-1.75312	0.732542
144592_at	CG3823 (5E1-5E1; 1265; )	CG3823	FBgn0029863			-2.09214	1.29803	-3.26947	0.0287743
144593_at	CG15894 (5E3-5E4; 4632; )	CG15894	FBgn0029864					1.63297	0.64701
144601_at	CG14443 (6C3-6C4; 1317; )	CG14443	FBgn0029880					1.78748	3.00245
144604_at	CG8655 (6C5-6C5; 1515; )	CG8655	FBgn0029884					2.2702	1.34363
144612_at	CG14441 (6C9-6C9; 3378; )	CG14441	FBgn0029895					1.55778	0.365712
144613_at	CG3168 (6C9-6C10; 2130; )	CG3168	FBgn0029896	2.03123	0.126328
144614_at	CG14439 (6C11-6C11; 1608; )	CG14439	FBgn0029898			-1.86241	0.100779	-1.74207	0.0439421
144629_f_at	CG14432 (6E1-6E1; 360; )	CG14432	FBgn0029919			-1.70841	9.08736
144635_at	CG14430 (6E4-6E4; 450; )	CG14430	FBgn0029927			-1.50004	9.08736	-1.92637	0.0711159
144641_at	CG14425 (6F5-6F5; 960; )	CG14425	FBgn0029933	1.51012	0.728128
144643_at	CG1958 (7A2-7A2; 833; )	CG1958	FBgn0029940	-1.69716	5.22245			-1.60136	0.365712
144648_at	CG15033 (7A6-7A6; 444; )	CG15033	FBgn0029948					1.5405	0.64701
144659_at	CG15326 (7C5-7C5; 2004; )	CG15326	FBgn0029965					1.61921	0.0804047
144665_at	CG1514 (7C8-7C8; 3435; )	CG1514	FBgn0029976					1.59627	0.0287743
144666_at	CG15329 (7C8-7C8; 1461; )	CG15329	FBgn0029977					1.63847	0.64701
144699_at	CG1440 (7E5-7E6; 2248; )	CG1440	FBgn0030038					-1.59299	0.0287743
144700_at	CG15347 (7E6-7E7; 824; )	CG15347	FBgn0030040	1.57176	1.11447	1.77273	1.68302	1.607	0.0593218
144701_at	CG12116 (7E7-7E7; 1228; )	CG12116	FBgn0030041					1.54544	0.64701
144709_at	CG11284 (8A1-8A1; 1396; )	CG11284	FBgn0030056					-1.76392	0.0287743
144711_at	CG11294 (8A1-8A1; 946; )	CG11294	FBgn0030058					1.64347	0.64701
144712_at	CG1787 (8A2-8A2; 2024; )	CG1787	FBgn0030059			1.64905	9.08736
144716_at	CG10648 (8B6-8B6; 1109; )	CG10648	FBgn0030067			2.05947	0.100779	1.75618	0.0439421
144718_at	CG3898 (8B8-8B8; 529; )	CG3898	FBgn0030070					2.0892	1.34363
144720_at	CG12662 (8C4-8C4; 516; )	CG12662	FBgn0030074					1.73174	0.182575
144721_at	CG15364 (8C8-8C9; 351; )	CG15364	FBgn0030075					1.57757	0.64701
144732_at	CG11042 (8D1-8D1; 453; )	CG11042	FBgn0030094					1.61364	0.365712
144734_at	CG12115 (8D2-8D2; 783; )	CG12115	FBgn0030097	1.73477	0.126328	2.0692	6.88201	2.79972	0.0287743
144735_at	CG12119 (8D3-8D3; 1503; )	CG12119	FBgn0030102			-1.73602	0.100779
144737_at	CG15368 (8D4-8D4; 489; )	CG15368	FBgn0030104					1.54691	0.64701
144738_at	CG15369 (8D4-8D4; 369; )	CG15369	FBgn0030105	2.01126	0.126328
144739_at	CG12120 (8D4-8D4; 1395; )	CG12120	FBgn0030106					-1.70164	0.0287743
144761_at	CG3001 (8E10-8E10; 2641; )	CG3001	FBgn0030140	3.14778	0.126328
144764_at	CG3102 (8F2-8F2; 996; )	CG3102	FBgn0030147			-1.57769	3.30301
144770_at	CG9686 (9A2-9A2; 633; )	CG9686	FBgn0030158			-2.17122	1.29803	-5.0025	0.0287743
144772_at	CG15249 (9A2-9A2; 387; )	CG15249	FBgn0030161					1.70928	0.110471
144779_at	CG2989 (9B1-9B1; 13497; )	CG2989	FBgn0030171					2.14302	0.942138
144780_at	CG15314 (9B1-9B1; 576; )	CG15314	FBgn0030172					1.57374	0.182575
144786_at	CG15311 (9B5-9B6; 3486; )	CG15311	FBgn0030182					1.76082	0.942138
144787_at	CG2968 (9B6-9B6; 664; )	CG2968	FBgn0030184			1.61588	9.08736
144790_at	CG2909 (9B12-9B12; 1575; )	CG2909	FBgn0030189					1.61429	0.365712
144792_at	CG15306 (9B13-9B13; 1074; )	CG15306	FBgn0030191					-1.68189	0.182575
144803_at	CG17255 (9C2-9C2; 7521; )	CG17255	FBgn0030205					-1.68093	0.0439421
144806_at	CG2892 (9C2-9C2; 721; )	CG2892	FBgn0030209	1.51197	0.126328
144819_at	CG2111 (9E1-9E1; 2796; )	CG2111	FBgn0030223					1.62295	0.182575
144829_at	CG15209 (9F4-9F4; 444; )	CG15209	FBgn0030237			-1.89915	0.100779
144831_at	CG17333 (9F5-9F5; 732; )	CG17333	FBgn0030239					1.5451	0.0287743
144837_at	CG2532 (10A1-10A1; 1104; )	CG2532	FBgn0030253			-1.76072	1.29803
144841_at	CG11160 (10A2-10A2; 1620; )	CG11160	FBgn0030257					1.59712	0.64701
144844_at	CG1537 (10A2-10A2; 672; )	CG1537	FBgn0030260					1.77904	0.0804047
144846_at	CG2081 (10A3-10A3; 712; )	CG2081	FBgn0030262	3.19988	0.126328			3.53099	0.64701
144847_at	CG1961 (10A4-10A4; 1500; )	CG1961	FBgn0030264			1.67915	0.951412	1.63778	0.0287743
144856_at	CG11106 (10B1-10B1; 577; )	CG11106	FBgn0030280	-1.52791	1.5521
144861_at	CG12623 (10B7-10B7; 711; )	CG12623	FBgn0030285					1.63526	3.00245
144875_at	CG11727 (10B14-10B14; 2626; )	CG11727	FBgn0030299	1.55341	0.241652
144891_at	CG2444 (10D4-10D4; 635; )	CG2444	FBgn0030326	-2.80481	0.126328	-2.35416	0.100779	2.33618	0.0287743
144895_f_at	CG1579 (10E3-10E3; 154; )	CG1579	FBgn0030335					-1.76233	0.0287743
144896_at	CG15741 (10F1-10F1; 408; )	CG15741	FBgn0030338					2.28876	0.0287743
144900_at	CG10347 (10F2-10F2; 1826; )	CG10347	FBgn0030342					1.57636	0.0287743
144913_at	CG1490 (11A4-11A4; 4695; )	CG1490	FBgn0030366					-1.51412	0.0439421
144918_at	CG2779 (11A5-11A5; 1386; )	CG2779	FBgn0030371	3.82563	0.126328	4.71969	1.88538	8.61538	0.0593218
144919_at	CG12722 (11A5-11A5; 468; )	CG12722	FBgn0030372					1.64911	0.365712
144922_at	CG11356 (11A6-11A6; 642; )	CG11356	FBgn0030375					1.92775	0.64701
144937_at	CG15731 (11B6-11B6; 978; )	CG15731	FBgn0030390					1.79816	0.0711159
144941_at	CG2560 (11B7-11B7; 893; )	CG2560	FBgn0030394			2.23234	0.100779	3.58068	0.0287743
144942_at	CG15730 (11B7-11B7; 2100; )	CG15730	FBgn0030395	-1.667	6.79943			1.8486	1.63164
144949_at	CG18079 (11B12-11B13; 3195; )	CG18079	FBgn0030404					1.52326	0.0439421
144958_at	CG12719 (11B16-11B16; 387; )	CG12719	FBgn0030416	1.66818	0.126328
144959_at	CG15725 (11B16-11B16; 2238; )	CG15725	FBgn0030417					1.7012	0.64701
144962_at	CG3812 (11B19-11B19; 1413; )	CG3812	FBgn0030421					1.7662	0.942138
144974_at	CG4395 (11D1-11D1; 1686; )	CG4395	FBgn0030437					1.68442	0.64701
144975_at	CG15721 (11D1-11D1; 2532; )	CG15721	FBgn0030438	-1.56116	0.126328			1.98588	0.0287743
144980_at	CG12715 (11D5-11D5; 1518; )	CG12715	FBgn0030443	2.50514	0.126328	3.08469	1.59355	2.28407	0.0287743
144982_s_at	CG4368 (11D5-11D5; 418; )	CG4368	FBgn0030445					1.70853	0.0711159
144986_at	CG4346 (11D7-11D7; 1151; )	CG4346	FBgn0030450			2.69028	1.68302
144991_at	CG4187 (11D8-11D8; 1015; )	CG4187	FBgn0030458					1.99726	0.0287743
144998_at	CG15745 (11E3-11E3; 1701; )	CG15745	FBgn0030469			-1.64517	2.55937
145005_at	CG1660 (11E11-11E11; 465; )	CG1660	FBgn0030480			-1.90632	0.24811	-1.98464	0.0287743
145010_at	CG12727 (11F7-11F7; 318; )	CG12727	FBgn0030488					1.60431	0.0287743
145014_at	CG15756 (12A1-12A1; 897; )	CG15756	FBgn0030493					-8.62664	0.0287743
145015_at	CG15757 (12A1-12A1; 522; )	CG15757	FBgn0030494					-4.39831	0.0287743
145016_at	CG11816 (12A1-12A1; 1054; )	CG11816	FBgn0030495					-6.47543	0.0287743
145017_at	CG1573 (12A2-12A2; 1234; )	CG1573	FBgn0030497					-1.99828	0.0287743
145018_at	CG15759 (12A2-12A2; 438; )	CG15759	FBgn0030498			-1.82319	5.12309	-2.47574	0.0593218
145019_at	CG11177 (12A4-12A4; 994; )	CG11177	FBgn0030501					1.54538	0.092005
145037_at	CG11096 (12B9-12B9; 1809; )	CG11096	FBgn0030527					1.57841	0.365712
145045_f_at	CG13402 (12D2-12D2; 324; )	CG13402	FBgn0030538	-1.67541	3.41459
145047_at	CG11584 (12D3-12D3; 3048; )	CG11584	FBgn0030541			1.53344	0.100779
145048_at	CG12481 (12D3-12D3; 330; )	CG12481	FBgn0030542			1.69242	6.88201	-4.63628	0.0287743
145050_at	CG13403 (12D3-12D4; 477; )	CG13403	FBgn0030544	2.32292	0.126328	4.74641	0.100779	3.7724	0.0287743
145053_at	CG12482 (12D4-12D4; 348; )	CG12482	FBgn0030547			-1.54993	0.426571
145058_at	CG1461 (12E1-12E1; 1844; )	CG1461	FBgn0030558	2.43067	0.126328	3.20184	0.100779	1.65457	0.10183
145065_i_at	CG18313 (12E4-12E4; 792; )	CG18313	FBgn0030566			-1.7431	0.100779	-1.79759	0.0287743
145077_at	CG5347 (12F4-12F4; 962; )	CG5347	FBgn0030578					1.69257	1.63164
145079_at	CG14410 (13A1-13A1; 357; )	CG14410	FBgn0030583					1.60765	0.64701
145081_i_at	CG14409 (13A1-13A1; 77; )	CG14409	FBgn0030585					3.03911	0.942138
145082_at	CG12539 (13A1-13A1; 1503; )	CG12539	FBgn0030586	-1.68876	0.126328			-1.63249	0.0287743
145088_at	CG14406 (13A1-13A1; 312; )	CG14406	FBgn0030595					1.65568	0.0439421
145091_at	CG9503 (13A2-13A3; 1881; )	CG9503	FBgn0030598					-1.84963	0.0287743
145098_at	CG9057 (13A11-13A11; 1327; )	CG9057	FBgn0030608					-1.70025	0.0439421
145106_at	CG9095 (13B1-13B2; 3186; )	CG9095	FBgn0030617			1.71261	2.27435	1.53046	0.0439421
145110_at	CG15030 (13B4-13B4; 270; )	CG15030	FBgn0030621					1.82816	0.365712
145117_at	CG18210 (13C5-13C5; 816; )	CG18210	FBgn0030636					1.52328	0.365712
145118_at	CG9195 (13D1-13D1; 1447; )	CG9195	FBgn0030637			-1.54102	2.27435
145135_at	CG8117 (13E8-13E8; 489; )	CG8117	FBgn0030663					-1.75303	0.0287743
145146_at	CG8198 (13E14-13E15; 482; )	CG8198	FBgn0030677					-1.75488	0.0439421
145149_at	CG8260 (13E18-13E18; 1256; )	CG8260	FBgn0030684					1.53354	1.34363
145156_at	CG8565 (13F3-13F4; 2546; )	CG8565	FBgn0030697					-1.51478	0.10183
145157_at	CG9020 (13F4-13F4; 2041; )	CG9020	FBgn0030698					-1.6412	0.110471
145162_at	CG9136 (13F13-13F13; 445; )	CG9136	FBgn0030708					-2.27739	0.0287743
145163_at	CG8928 (13F14-13F14; 637; )	CG8928	FBgn0030711			-2.04629	1.29803	-3.73148	0.0439421
145164_at	CG15603 (13F15-13F16; 1020; )	CG15603	FBgn0030712					1.5269	0.182575
145178_at	CG9914 (14B14-14B14; 1038; )	CG9914	FBgn0030737			1.50786	5.12309
145197_at	CG9742 (14F5-14F5; 231; )	CG9742	FBgn0030765					-1.80835	0.0287743
145199_at	CG13012 (15A1-15A1; 666; )	CG13012	FBgn0030769	-1.52826	0.126328
145202_at	CG9673 (15A1-15A1; 786; )	CG9673	FBgn0030775	1.64487	0.126328	2.0294	1.88538	2.52906	0.0287743
145211_at	CG4756 (15A5-15A5; 707; )	CG4756	FBgn0030788			-1.96059	0.100779	-1.76647	0.0287743
145218_at	CG13004 (15A8-15A8; 606; )	CG13004	FBgn0030797					-1.54476	0.0287743
145220_at	CG13002 (15B1-15B1; 588; )	CG13002	FBgn0030804					1.94494	0.0711159
145228_at	CG8936 (15D4-15D4; 525; )	CG8936	FBgn0030818			-1.65196	2.55937	-1.64255	0.0711159
145230_at	CG5010 (15E1-15E1; 589; )	CG5010	FBgn0030821					-1.5068	0.64701
145235_at	CG5162 (15E5-15E5; 1236; )	CG5162	FBgn0030828					1.93081	0.64701
145236_at	CG12998 (15E5-15E5; 429; )	CG12998	FBgn0030829					2.33638	0.64701
145237_at	CG5172 (15E5-15E5; 600; )	CG5172	FBgn0030830					1.50998	0.0804047
145242_at	CG8664 (15F2-15F2; 697; )	CG8664	FBgn0030836			2.56112	1.88538	2.36095	0.0287743
145243_at	CG8661 (15F3-15F3; 664; )	CG8661	FBgn0030837			1.71268	0.100779	1.81548	0.0287743
145245_at	CG8557 (16A5-16A5; 5352; )	CG8557	FBgn0030842			-1.57883	3.30301	-1.84928	0.0287743
145249_at	CG12991 (16B8-16B8; 1380; )	CG12991	FBgn0030847					-2.02564	0.0287743
145257_at	CG8188 (16C5-16C5; 1382; )	CG8188	FBgn0030863			1.55025	2.55937
145265_at	CG6762 (16D7-16D7; 580; )	CG6762	FBgn0030876			-1.87269	0.100779
145266_at	CG7835 (16E1-16E1; 653; )	CG7835	FBgn0030879	-1.75349	0.400313	-1.72058	0.24811	-1.77869	0.092005
145267_at	CG6788 (16E2-16E2; 845; )	CG6788	FBgn0030880					-3.37257	0.0287743
145272_at	CG12672 (16F3-16F3; 1596; )	CG12672	FBgn0030886					1.87126	0.64701
145276_at	CG7192 (16F7-16F7; 1607; )	CG7192	FBgn0030894					-1.9558	0.0439421
145281_at	CG5927 (17A3-17A3; 450; )	CG5927	FBgn0030899	1.51692	0.126328	1.51874	2.27435	1.72834	0.0287743
145288_at	CG15063 (17A4-17A4; 201; )	CG15063	FBgn0030906					1.89862	0.182575
145292_at	CG5963 (17A5-17A5; 627; )	CG5963	FBgn0030910					1.50801	0.0439421
145306_at	CG15044 (17B4-17B4; 471; )	CG15044	FBgn0030928					8.45018	0.0287743
145307_at	CG15043 (17B4-17B4; 492; )	CG15043	FBgn0030929	1.65291	0.65694			4.81436	0.0593218
145308_at	CG6318 (17B4-17B4; 753; )	CG6318	FBgn0030931	2.38015	0.126328
145315_at	CG15040 (17C3-17C3; 5688; )	CG15040	FBgn0030940					-1.78094	0.110471
145327_s_at	CG6900 (17D5-17D5; 265; )	CG6900	FBgn0030958			-1.90042	0.762644	-2.22316	0.0287743
145331_at	CG7274 (17E3-17E4; 2281; )	CG7274	FBgn0030965					1.61235	0.182575
145334_at	CG7307 (17E5-17E6; 5541; )	CG7307	FBgn0030971					1.69984	0.942138
145337_at	CG7378 (17E8-17E8; 738; )	CG7378	FBgn0030976			-1.50623	0.100779
145340_at	CG7406 (18A4-18A4; 575; )	CG7406	FBgn0030980					2.67206	0.64701
145342_r_at	CG14191 (18A4-18A4; 546; )	CG14191	FBgn0030981			1.54476	3.30301	1.73627	0.0287743
145344_at	CG15882 (18A7-18A7; 477; )	CG15882	FBgn0030983					2.1448	0.64701
145348_at	CG7531 (18B2-18B3; 1317; )	CG7531	FBgn0030988					1.52877	0.0593218
145357_at	CG7876 (18B6-18B6; 927; )	CG7876	FBgn0031000	2.3809	0.126328	4.11791	0.732542	7.85478	0.0287743
145361_at	CG7890 (18B8-18B8; 1155; )	CG7890	FBgn0031005					1.53073	0.182575
145372_at	CG14201 (18D3-18D3; 702; )	CG14201	FBgn0031027					1.53759	0.64701
145378_at	CG14205 (18D7-18D7; 2103; )	CG14205	FBgn0031034			1.78036	0.100779	1.88982	0.0287743
145385_at	CG14214 (18D11-18D11; 565; )	CG14214	FBgn0031049					-2.15008	0.0287743
145398_i_at	CG12700 (18F4-18F4; 477; )	CG12700	FBgn0031072					2.58096	0.942138
145404_at	CG11940 (19A3-19A3; 3489; )	CG11940	FBgn0031079					1.55664	0.64701
145405_at	CG12655 (19A3-19A3; 496; )	CG12655	FBgn0031080			-1.87709	0.732542
145407_at	CG17003 (19A4-19A4; 1099; )	CG17003	FBgn0031082			1.58001	6.88201
145408_at	CG17004 (19A4-19A5; 1392; )	CG17004	FBgn0031083			1.61412	0.732542
145412_at	CG12656 (19C1-19C1; 414; )	CG12656	FBgn0031087					1.62279	0.10183
145415_at	CG9577 (19C1-19C1; 1012; )	CG9577	FBgn0031092			-1.98562	0.100779	-2.17599	0.0287743
145426_at	CG15457 (19D2-19D2; 528; )	CG15457	FBgn0031111					1.6581	0.365712
145430_s_at	CG1695 (19D3-19D3; 3207; )	CG1695	FBgn0031116	-2.13639	0.126328	-2.27211	0.100779
145438_at	CG1835 (19E2-19E2; 668; )	CG1835	FBgn0031127	-1.509	6.79943
145439_at	CG1338 (19E2-19E2; 953; )	CG1338	FBgn0031128	-1.53709	0.311938
145446_at	CG11230 (19E4-19E4; 533; )	CG11230	FBgn0031137					1.62471	0.942138
145448_at	CG11227 (19E4-19E5; 2262; )	CG11227	FBgn0031139			1.69349	9.08736
145449_at	CG12092 (19E5-19E5; 3672; )	CG12092	FBgn0031140					1.8089	0.0287743
145450_at	CG1304 (19E5-19E5; 783; )	CG1304	FBgn0031141					1.74016	0.182575
145453_at	CG1518 (19E6-19E6; 2855; )	CG1518	FBgn0031149					-2.35627	0.0287743
145462_at	CG1501 (19E7-19E7; 3728; )	CG1501	FBgn0031160					1.64279	0.365712
145469_at	CG1722 (19F1-19F1; 966; )	CG1722	FBgn0031168			1.62289	9.08736
145471_at	CG1718 (19F1-19F2; 5766; )	CG1718	FBgn0031170					2.19107	0.0287743
145476_at	CG10918 (19F3-19F3; 552; )	CG10918	FBgn0031178	4.87428	0.126328	10.8707	0.100779	9.07236	0.0287743
145482_at	CG14615 (19F5-19F5; 915; )	CG14615	FBgn0031184					1.82961	1.34363
145490_at	CG17599 (20A1-20A1; 1593; )	CG17599	FBgn0031196					1.66242	0.942138
145493_at	CG9557 (20A1-20A1; 420; )	CG9557	FBgn0031199					1.56509	0.942138
145494_at	CG9558 (20A1-20A1; 261; )	CG9558	FBgn0031200					1.73314	0.64701
145501_at	CG11023 (21A3-21A3; 1773; )	CG11023	FBgn0031208	-1.77784	3.8489
145502_at	CG2657 (21A4-21A4; 1674; )	CG2657	FBgn0031209					1.58657	2.05794
145503_at	CG2761 (21A4-21A4; 1288; )	CG2761	FBgn0031210					1.68016	0.0287743
145505_i_at	CG18303 (21A5-21A5; 648; )	CG18303	FBgn0031212					2.37708	0.64701
145507_at	CG11372 (21A5-21A5; 1517; )	CG11372	FBgn0031213			1.54741	1.68302
145511_at	CG3164 (21B1-21B1; 2283; )	CG3164	FBgn0031221			-1.65191	3.30301	-2.33427	0.0287743
145518_at	CG13693 (21B4-21B4; 1332; )	CG13693	FBgn0031235					-1.50839	0.10183
145519_at	CG3660 (21B4-21B4; 7561; )	CG3660	FBgn0031236					1.55417	1.63164
145523_at	CG17078 (21B5-21B5; 1818; )	CG17078	FBgn0031243					-1.77863	0.0439421
145526_at	CG4213 (21C2-21C2; 3696; )	CG4213	FBgn0031251	1.58176	1.5521
145531_at	CG4164 (21C3-21C3; 1465; )	CG4164	FBgn0031256			-1.57493	1.68302	-2.64403	0.0287743
145534_at	CG4427 (21C4-21C4; 1453; )	CG4427	FBgn0031259	-1.94386	3.8489
145539_at	CG13688 (21C6-21C6; 876; )	CG13688	FBgn0031267					1.54432	0.365712
145541_at	CG13689 (21C6-21C6; 228; )	CG13689	FBgn0031270			-1.59416	0.100779	-2.01711	0.0287743
145543_at	CG2826 (21C7-21C7; 774; )	CG2826	FBgn0031272					1.57321	0.365712
145545_s_at	CG12506 (21D2-21D2; 324; )	CG12506	FBgn0031276			3.85553	1.88538	4.64792	0.0287743
145546_i_at	CG13947 (21D2-21D2; 360; )	CG13947	FBgn0031277	3.68242	0.126328	13.0454	0.100779	12.9085	0.0287743
145548_at	CG13948 (21D2-21D2; 1365; )	CG13948	FBgn0031278					1.85491	0.64701
145553_at	CG4375 (21E2-21E2; 622; )	CG4375	FBgn0031295					1.62457	3.71626
145560_at	CG4726 (21E4-21E4; 2003; )	CG4726	FBgn0031307					-1.64633	0.0711159
145562_at	CG5074 (21E4-21E4; 1297; )	CG5074	FBgn0031311					1.5068	0.0287743
145565_at	CG4887 (21F1-21F1; 3305; )	CG4887	FBgn0031318					-1.62567	0.110471
145566_at	CG5001 (21F1-21F1; 1356; )	CG5001	FBgn0031322			-1.93087	0.100779
145567_at	CG5139 (21F1-21F1; 591; )	CG5139	FBgn0031323	-1.60465	2.71217			-1.63859	0.0287743
145569_at	CG14343 (21F1-21F1; 612; )	CG14343	FBgn0031325					1.64738	0.0287743
145570_at	CG5156 (21F2-21F2; 1257; )	CG5156	FBgn0031326	2.90939	0.126328	2.17327	0.100779	2.57533	0.64701
145586_at	CG7428 (22A3-22A3; 653; )	CG7428	FBgn0031346					1.73693	1.63164
145606_at	CG15363 (22B3-22B3; 327; )	CG15363	FBgn0031371					1.60088	0.365712
145607_at	CG7295 (22B3-22B3; 951; )	CG7295	FBgn0031372	-2.10389	5.22245	-2.03496	0.176695	-2.95762	0.0287743
145608_at	CG15358 (22B4-22B4; 1092; )	CG15358	FBgn0031373	1.58697	0.241652
145612_at	CG7291 (22B8-22B8; 637; )	CG7291	FBgn0031381					-1.52648	0.0804047
145619_at	CG12674 (22C1-22C1; 945; )	CG12674	FBgn0031388	-1.54381	4.39315
145620_at	CG4259 (22C3-22C3; 756; )	CG4259	FBgn0031389					1.73541	0.0804047
145621_at	CG15382 (22C3-22C3; 474; )	CG15382	FBgn0031393			1.72982	1.88538
145632_at	CG10838 (22D6-22D6; 294; )	CG10838	FBgn0031411	-1.64258	0.241652	-1.7104	1.29803	-1.89308	0.0439421
145633_at	CG16995 (22D6-22D6; 304; )	CG16995	FBgn0031412					-2.81627	0.0287743
145634_at	CG15388 (22E1-22E1; 2517; )	CG15388	FBgn0031414					1.55618	0.365712
145638_at	CG15390 (22E1-22E1; 615; )	CG15390	FBgn0031419					1.60158	0.64701
145643_at	CG9966 (22F1-22F1; 2448; )	CG9966	FBgn0031427	-1.63276	5.22245			-2.28592	0.0287743
145647_at	Cyp309a1 (23A1-23A1; 1946; )	CG9964	FBgn0031432					-2.40033	0.0593218
145651_at	CG9881 (23A1-23A1; 750; )	CG9881	FBgn0031437					-1.62771	0.0439421
145652_at	CG15394 (23A1-23A1; 444; )	CG15394	FBgn0031439	-1.62829	2.22442			-1.63859	0.0804047
145656_at	CG17302 (23A3-23A3; 696; )	CG17302	FBgn0031443			-1.71101	0.426571	-2.14726	0.0287743
145680_at	CG15401 (23B5-23B5; 225; )	CG15401	FBgn0031475			-1.99283	0.176695
145681_at	CG3098 (23B5-23B5; 1770; )	CG3098	FBgn0031477			-1.95008	0.100779
145682_at	CG15402 (23C1-23C1; 477; )	CG15402	FBgn0031482					2.65238	0.0287743
145685_at	CG17223 (23C4-23C4; 1244; )	CG17223	FBgn0031491					-1.58133	0.0439421
145689_at	CG17261 (23C5-23C5; 514; )	CG17261	FBgn0031501					-1.76041	0.0287743
145693_at	CG8829 (23D6-23D6; 372; )	CG8829	FBgn0031508					1.65898	0.365712
145695_at	CG3485 (23E1-23E1; 555; )	CG3485	FBgn0031511					1.52774	0.182575
145696_at	CG15404 (23E1-23E1; 369; )	CG15404	FBgn0031512	-2.0555	0.311938	2.96491	0.100779	7.15855	0.0287743
145697_at	CG3347 (23E1-23E1; 1587; )	CG3347	FBgn0031513					1.86877	1.63164
145699_at	CG3277 (23E3-23E3; 2274; )	CG3277	FBgn0031518	-1.54679	4.39315
145701_at	CG15407 (23E4-23E4; 2343; )	CG15407	FBgn0031521			-2.04859	0.100779
145708_at	CG3254 (23F1-23F1; 1773; )	CG3254	FBgn0031530			-1.53067	0.762644
145711_at	CG2772 (23F1-23F1; 1269; )	CG2772	FBgn0031533			2.34998	5.12309	1.67086	0.0287743
145712_at	CG2774 (23F2-23F2; 1450; )	CG2774	FBgn0031534			-1.90444	0.100779	-1.65859	0.0711159
145713_at	CG12795 (23F2-23F3; 891; )	CG12795	FBgn0031535			-1.62167	0.100779
145716_at	CG17593 (23F5-23F5; 1678; )	CG17593	FBgn0031544					-2.31198	0.0439421
145719_at	CG3212 (23F5-23F6; 1221; )	CG3212	FBgn0031547					1.54093	0.0287743
145723_at	CG10016 (23F6-23F6; 754; )	CG10016	FBgn0031551					-1.85295	0.0287743
145726_at	CG2808 (24A4-24A4; 1461; )	CG2808	FBgn0031556					1.581	0.0287743
145728_at	CG16704 (24A4-24A4; 318; )	CG16704	FBgn0031558	1.63469	0.126328	1.96843	0.100779	2.18926	0.64701
145729_at	CG3513 (24A4-24A4; 267; )	CG3513	FBgn0031559	2.64336	0.126328	2.67891	4.16588	3.54824	0.64701
145730_at	CG16713 (24A4-24A4; 298; )	CG16713	FBgn0031560	4.74342	0.126328			1.55916	3.71626
145731_at	CG16712 (24A4-24A4; 336; )	CG16712	FBgn0031561	1.90841	0.126328	3.38808	0.100779	3.14352	0.365712
145732_at	CG3604 (24A4-24A4; 536; )	CG3604	FBgn0031562					-1.84723	0.365712
145733_at	CG10031 (24A4-24A4; 333; )	CG10031	FBgn0031563	1.78055	0.126328	1.66842	1.29803	2.01787	0.64701
145734_at	CG2816 (24A5-24A5; 292; )	CG2816	FBgn0031564			1.5532	9.08736
145743_at	CG15422 (24D1-24D1; 315; )	CG15422	FBgn0031579	2.17964	0.126328	1.72253	3.30301	4.24148	0.0287743
145744_at	CG15423 (24D1-24D1; 324; )	CG15423	FBgn0031580	2.28474	0.126328	2.89153	0.762644	6.41275	0.0287743
145756_at	CG3652 (24F1-24F1; 690; )	CG3652	FBgn0031600					-1.50709	0.0287743
145757_at	CG3058 (24F2-24F2; 420; )	CG3058	FBgn0031601			-1.54955	0.24811	-1.70864	0.0287743
145759_at	CG15432 (24F3-24F4; 357; )	CG15432	FBgn0031603			-1.6271	2.27435	-1.54957	0.0593218
145764_at	CG15637 (25A1-25A1; 11043; )	CG15637	FBgn0031612			1.68578	2.55937	1.58431	0.0439421
145768_at	CG11932 (25A3-25A3; 279; )	CG11932	FBgn0031616					1.87507	0.0804047
145771_at	CG3355 (25A3-25A3; 1032; )	CG3355	FBgn0031619	3.48094	0.126328	5.26591	0.100779	-2.29095	0.0287743
145778_at	CG15630 (25A5-25A5; 972; )	CG15630	FBgn0031627					1.61873	0.942138
145779_at	CG3244 (25B1-25B1; 1267; )	CG3244	FBgn0031629					3.62562	0.365712
145790_at	CG2837 (25B5-25B6; 862; )	CG2837	FBgn0031646					1.5168	0.0287743
145792_at	CG11918 (25B7-25B7; 183; )	CG11918	FBgn0031648	-2.38698	1.5521	2.12106	0.100779	4.57577	0.0287743
145794_at	CG14044 (25B8-25B8; 1137; )	CG14044	FBgn0031650					1.52001	0.365712
145795_at	CG8871 (25B8-25B8; 777; )	CG8871	FBgn0031653	2.75139	0.126328	6.83958	0.100779	62.3074	0.0287743
145796_at	CG8869 (25B8-25B8; 831; )	CG8869	FBgn0031654			2.55446	0.100779	13.8375	0.0287743
145798_at	CG8885 (25B8-25B8; 885; )	CG8885	FBgn0031656					-1.62475	0.0439421
145801_at	CG3792 (25B8-25B8; 1160; )	CG3792	FBgn0031662					-1.58881	0.0287743
145804_at	CG14037 (25C1-25C1; 210; )	CG14037	FBgn0031669			-1.69566	0.141628	-2.10455	0.0439421
145806_at	CG14040 (25C3-25C3; 1090; )	CG14040	FBgn0031676			-1.56878	0.100779	-1.63305	0.0287743
145809_at	CG9152 (25C4-25C4; 1893; )	CG9152	FBgn0031681					-1.70573	0.0439421
145814_at	CG14034 (25C10-25C10; 672; )	CG14034	FBgn0031691					1.81541	0.365712
145827_at	CG6922 (25E6-25E6; 3891; )	CG6922	FBgn0031712	-2.19829	2.71217
145831_at	CG18269 (25F1-25F1; 590; )	CG18269	FBgn0031719					2.07592	0.64701
145837_at	CG14009 (25F2-25F3; 1404; )	CG14009	FBgn0031727	-1.569	2.71217			1.69571	0.110471
145838_at	CG7235 (25F3-25F4; 1935; )	CG7235	FBgn0031728					-3.13067	0.0287743
145842_at	CG11149 (25F5-26A1; 1574; )	CG11149	FBgn0031732					1.60768	0.64701
145850_i_at	CG14002 (26A4-26A4; 141; )	CG14002	FBgn0031744					1.57773	0.0287743
145855_at	CG9011 (26A6-26A6; 9586; )	CG9011	FBgn0031750			-2.00441	0.141628	-1.59709	0.0287743
145859_at	CG13992 (26A9-26A9; 1980; )	CG13992	FBgn0031756			1.53676	9.08736
145864_at	CG13996 (26B1-26B1; 771; )	CG13996	FBgn0031763					1.76668	0.365712
145866_at	CG13995 (26B3-26B3; 1638; )	CG13995	FBgn0031770			1.50439	0.100779
145870_at	CG9150 (26B3-26B3; 741; )	CG9150	FBgn0031775					1.67125	2.05794
145871_at	CG13993 (26B3-26B3; 468; )	CG13993	FBgn0031776			-1.50987	4.16588	-1.61943	0.0439421
145880_at	CG9481 (26B11-26C1; 1521; )	CG9481	FBgn0031790					1.67884	0.64701
145881_at	CG9486 (26C1-26C1; 651; )	CG9486	FBgn0031791			1.57585	0.100779
145888_at	CG9491 (26C3-26C3; 4656; )	CG9491	FBgn0031798	-1.65492	0.728128
145896_at	CG9508 (26D1-26D1; 2472; )	CG9508	FBgn0031809	-1.55977	0.311938	-2.31599	0.100779	-2.14731	0.0439421
145897_at	CG9511 (26D1-26D1; 1385; )	CG9511	FBgn0031810	11.6798	0.126328	7.41863	9.08736	5.66717	1.34363
145899_at	CG9528 (26D3-26D4; 2214; )	CG9528	FBgn0031814					-1.53577	0.0287743
145901_at	CG9542 (26D7-26D7; 903; )	CG9542	FBgn0031821			1.61723	0.100779	1.80645	0.0287743
145902_at	CG9548 (26D7-26D7; 333; )	CG9548	FBgn0031822					-1.57403	0.0287743
145903_at	CG9545 (26D7-26D7; 1454; )	CG9545	FBgn0031823					1.73707	0.365712
145904_at	CG13764 (26D7-26D7; 915; )	CG13764	FBgn0031825					1.76006	0.365712
145909_at	CG11043 (26E2-26E2; 465; )	CG11043	FBgn0031831			-1.52121	2.27435	-1.72488	0.0287743
145914_at	CG11053 (26F1-26F1; 963; )	CG11053	FBgn0031838					1.58192	0.110471
145919_at	CG11327 (26F6-26F6; 1574; )	CG11327	FBgn0031849			-1.78253	0.732542	-1.93084	0.0287743
145922_at	CG11323 (27A1-27A2; 2979; )	CG11323	FBgn0031854					1.50015	1.34363
145928_at	CG17373 (27B4-27B4; 1092; )	CG17373	FBgn0031862	1.54542	0.126328
145933_at	CG13775 (27C6-27C7; 1836; )	CG13775	FBgn0031874					1.94842	0.365712
145935_at	CG9188 (27C7-27C7; 1822; )	CG9188	FBgn0031878					-1.51814	0.0439421
145937_at	CG13776 (27D1-27D1; 1080; )	CG13776	FBgn0031880					2.89538	2.65307
145940_at	CG11289 (27D5-27D5; 1477; )	CG11289	FBgn0031887					2.11586	0.64701
145956_at	CG5958 (27F7-27F7; 995; )	CG5958	FBgn0031913	-1.63018	0.126328	-2.06812	0.100779	-2.28545	0.0287743
145958_at	CG13788 (28A1-28A1; 3684; )	CG13788	FBgn0031917					1.5316	0.365712
145959_at	CG6055 (28A1-28A1; 781; )	CG6055	FBgn0031918					1.50388	0.942138
145970_at	CG18589 (28C1-28C1; 2306; )	CG18589	FBgn0031931					-1.83621	0.110471
145971_at	CG7052 (28C1-28C1; 1784; )	CG7052	FBgn0031932					-3.20842	0.0439421
145974_at	CG13794 (28C2-28C2; 213; )	CG13794	FBgn0031936					2.07041	1.34363
145975_at	CG13795 (28C2-28C2; 927; )	CG13795	FBgn0031937	1.54954	0.126328			1.77858	0.365712
145976_s_at	CG18590 (28C2-28C2; 176; )	CG18590	FBgn0031938					-1.65747	0.0439421
145977_at	CG13796 (28C2-28C2; 380; )	CG13796	FBgn0031939			-1.80708	1.59355	-1.7915	0.10183
145981_at	CG7196 (28C7-28C7; 1116; )	CG7196	FBgn0031944			-1.56009	6.88201	-2.39728	0.0287743
145988_at	CG7106 (28D3-28D3; 789; )	CG7106	FBgn0031956	1.90945	0.311938
145989_at	CG14534 (28D3-28D3; 564; )	CG14534	FBgn0031957					5.01152	0.942138
145992_at	CG7104 (28D3-28D3; 1395; )	CG7104	FBgn0031960					1.69254	0.10183
145993_at	CG18591 (28D5-28D5; 285; )	CG18591	FBgn0031962			-1.57141	5.12309
145995_at	CG12318 (28D5-28D5; 2013; )	CG12318	FBgn0031964					1.543	1.34363
145997_at	CG7233 (28D9-28D9; 1017; )	CG7233	FBgn0031967					1.54144	0.092005
145998_at	CG7231 (28D10-28D10; 1239; )	CG7231	FBgn0031968					-1.601	0.0711159
146003_at	CG7367 (28E1-28E1; 1236; )	CG7367	FBgn0031976					-7.05318	0.0287743
146008_at	CG14278 (28E7-28E9; 2741; )	CG14278	FBgn0031989					1.6614	0.0711159
146009_at	CG8498 (28E9-28E9; 273; )	CG8498	FBgn0031992			-1.71742	0.762644	-2.06894	0.0287743
146014_at	CG8353 (28F4-28F4; 513; )	CG8353	FBgn0032002	1.8293	0.579561			1.62454	0.0287743
146017_at	CG14277 (29A1-29A1; 510; )	CG14277	FBgn0032008					1.56629	0.0711159
146024_at	CG14273 (29B1-29B1; 648; )	CG14273	FBgn0032024	1.50024	0.311938			1.69183	0.0287743
146029_at	CG13393 (29B4-29B4; 339; )	CG13393	FBgn0032035					-2.18546	0.0287743
146031_at	CG17799 (29C1-29C1; 711; )	CG17799	FBgn0032038					1.74763	0.365712
146038_at	CG13094 (29D1-29D1; 839; )	CG13094	FBgn0032048					1.56989	0.365712
146046_at	CG9321 (29E4-29E4; 2393; )	CG9321	FBgn0032063			-1.63784	0.141628
146049_at	CG9463 (29F1-29F1; 2907; )	CG9463	FBgn0032066	3.53062	0.126328	3.67609	0.426571	2.19506	0.0804047
146050_at	CG9468 (29F1-29F1; 2970; )	CG9468	FBgn0032069	2.93349	0.311938	5.4801	0.100779	2.42235	0.0287743
146052_at	CG9494 (29F5-29F6; 794; Tetraspanin 29Fa)	CG9494	FBgn0032074	1.61827	0.126328	1.66177	2.27435	3.6477	0.0287743
146053_at	CG9496 (29F6-29F6; 996; Tetraspanin 29Fb)	CG9496	FBgn0032075	1.50099	0.126328			1.5936	0.10183
146055_at	CG17789 (29F7-29F7; 612; )	CG17789	FBgn0032081					2.32038	0.64701
146056_at	CG18088 (29F7-29F7; 1992; )	CG18088	FBgn0032082					1.56494	0.0593218
146060_at	CG9568 (29F8-29F8; 584; )	CG9568	FBgn0032087	1.99352	0.126328
146061_at	CG13102 (29F8-29F8; 447; )	CG13102	FBgn0032088	3.16261	0.126328	1.92096	5.12309
146063_at	CG9582 (30A1-30A1; 903; )	CG9582	FBgn0032090			1.76982	0.100779
146070_at	CG9584 (30A2-30A2; 827; )	CG9584	FBgn0032097			1.92828	0.100779	5.3536	0.0287743
146073_at	CG9586 (30A5-30A5; 944; )	CG9586	FBgn0032101					-1.8966	0.0593218
146080_at	CG3748 (30B1-30B1; 1396; )	CG3748	FBgn0032110					1.54503	0.0287743
146084_at	CG3752 (30B4-30B4; 1997; )	CG3752	FBgn0032114	1.61955	0.126328	1.56598	0.732542	1.63948	0.64701
146091_at	CG3818 (30B11-30B11; 462; )	CG3818	FBgn0032125					1.57716	0.0711159
146093_at	CG13114 (30B11-30B11; 1254; )	CG13114	FBgn0032127					1.61875	0.64701
146094_at	CG4405 (30B11-30B12; 3801; )	CG4405	FBgn0032129			1.95936	0.100779	3.01502	0.0287743
146095_at	CG3841 (30C1-30C1; 1695; )	CG3841	FBgn0032131			1.94928	0.24811
146096_at	CG4382 (30C1-30C1; 1782; )	CG4382	FBgn0032132					-1.60087	0.0439421
146101_at	CG13120 (30D1-30D1; 978; )	CG13120	FBgn0032142					1.69035	0.365712
146103_at	CG17633 (30D1-30D1; 1293; )	CG17633	FBgn0032144			2.75568	0.100779	4.70624	0.0287743
146105_at	CG4110 (30D1-30D1; 3132; )	CG4110	FBgn0032146					1.62293	0.110471
146124_at	CG13135 (31A3-31A3; 399; )	CG13135	FBgn0032184	1.64687	0.794131
146129_at	CG5731 (31B2-31B2; 1191; )	CG5731	FBgn0032192			-1.69182	1.68302	-2.35294	0.0287743
146133_at	CG18619 (31C6-31C6; 486; )	CG18619	FBgn0032202					-1.56705	0.365712
146134_at	CG4946 (31C6-31C6; 834; )	CG4946	FBgn0032203			-1.70221	6.88201	-2.0229	0.110471
146135_at	CG5604 (31D1-31D3; 8290; )	CG5604	FBgn0032208					-1.51245	0.10183
146137_at	CG5603 (31D4-31D5; 1655; )	CG5603	FBgn0032210			-2.09815	0.100779	-1.82266	0.0804047
146138_at	CG5390 (31D5-31D6; 1288; )	CG5390	FBgn0032213	1.58026	0.126328			-1.70861	0.110471
146139_at	CG4972 (31D7-31D8; 1447; )	CG4972	FBgn0032217					-2.26203	0.0287743
146142_at	CG5025 (31D9-31D9; 1309; Selenophosphate synthetase 2)	CG5025	FBgn0032224	1.71722	0.728128
146146_at	CG5367 (31D10-31D10; 846; )	CG5367	FBgn0032228					1.7572	3.00245
146147_at	CG13139 (31D10-31D10; 807; )	CG13139	FBgn0032230					-1.89901	0.0287743
146148_at	CG5056 (31D10-31D10; 913; )	CG5056	FBgn0032231			-1.60529	0.100779
146152_at	CG5251 (31E1-31E1; 2190; )	CG5251	FBgn0032238			-2.66397	0.100779
146154_at	CG17768 (31E1-31E1; 489; )	CG17768	FBgn0032240					-1.71333	0.0804047
146162_at	CG5322 (31E2-31E2; 3105; )	CG5322	FBgn0032253	1.82799	0.126328
146165_at	CG6113 (31E7-31E7; 1305; )	CG6113	FBgn0032264	1.5656	0.126328
146167_at	CG18302 (31E7-31E7; 1221; )	CG18302	FBgn0032266					1.67411	0.365712
146170_at	CG7363 (31F1-31F1; 1584; )	CG7363	FBgn0032269	-1.60108	6.79943			-1.81291	0.0439421
146173_at	CG17093 (31F4-31F5; 2196; )	CG17093	FBgn0032272					1.83339	0.365712
146179_at	CG17105 (32A1-32A1; 312; )	CG17105	FBgn0032280	4.75571	0.126328	7.0249	1.08883	6.82527	0.0287743
146180_at	CG17107 (32A1-32A1; 291; )	CG17107	FBgn0032281	1.83699	0.126328	4.2207	0.100779	2.53949	0.0287743
146181_at	CG7299 (32A1-32A1; 534; )	CG7299	FBgn0032282	1.78032	0.126328	1.78241	0.100779	1.83671	0.0287743
146182_at	CG7296 (32A1-32A1; 575; )	CG7296	FBgn0032283	8.41346	0.126328	6.01215	0.951412	2.51398	0.0287743
146183_at	CG7294 (32A1-32A1; 527; )	CG7294	FBgn0032284	3.50175	0.126328	4.77246	0.100779	2.20641	0.0287743
146190_at	CG17124 (32A4-32A4; 846; )	CG17124	FBgn0032297					-1.53626	0.10183
146192_at	CG17127 (32A5-32A5; 297; )	CG17127	FBgn0032299			1.65069	1.68302	2.33201	0.0593218
146195_at	CG17130 (32B1-32B1; 664; )	CG17130	FBgn0032302			-1.54166	0.100779
146197_at	CG17134 (32B1-32B1; 1176; )	CG17134	FBgn0032304			1.65073	0.100779	1.64674	0.0287743
146205_at	CG14070 (32C1-32C1; 756; )	CG14070	FBgn0032313			-1.52321	0.141628
146211_at	CG6087 (32C4-32C4; 822; )	CG6087	FBgn0032319					-1.83083	0.0287743
146212_at	CG6089 (32C4-32C4; 1480; )	CG6089	FBgn0032320					-1.83695	0.0287743
146214_at	CG16743 (32C4-32C4; 696; )	CG16743	FBgn0032322	1.50276	0.794131			2.51248	0.64701
146216_at	CG6105 (32C5-32C5; 1102; )	CG6105	FBgn0032325					-1.77775	0.0593218
146220_at	CG14913 (32D1-32D1; 1188; )	CG14913	FBgn0032331					1.60822	0.0804047
146223_at	CG14914 (32D2-32D2; 558; )	CG14914	FBgn0032334					1.56202	1.34363
146225_at	CG14919 (32D2-32D2; 369; )	CG14919	FBgn0032336			1.61927	2.27435
146227_at	CG16854 (32D3-32D3; 2397; )	CG16854	FBgn0032338	-1.72831	5.22245
146234_at	CG14922 (32D5-32D5; 555; )	CG14922	FBgn0032351	-2.09701	5.22245
146237_at	CG6392 (32E4-32E4; 5868; )	CG6392	FBgn0032355			-1.50857	0.426571
146241_at	CG14926 (32F2-32F2; 525; )	CG14926	FBgn0032360					-2.06924	0.0439421
146249_at	CG12602 (33A8-33A8; 2445; )	CG12602	FBgn0032373			2.09928	1.68302	1.69262	0.0287743
146250_at	CG14931 (33B1-33B1; 591; )	CG14931	FBgn0032374			3.27233	0.100779	1.96186	0.0287743
146256_at	CG14934 (33B2-33B2; 1755; )	CG14934	FBgn0032381					1.57482	0.10183
146257_at	CG14935 (33B2-33B2; 1790; )	CG14935	FBgn0032382					2.06029	0.64701
146260_at	CG16964 (33B5-33B6; 602; )	CG16964	FBgn0032385			-1.52212	0.176695	-1.82909	0.0287743
146265_at	CG6756 (33B12-33B12; 2143; )	CG6756	FBgn0032397					-1.99529	0.0593218
146267_at	CG14945 (33B12-33B12; 1449; )	CG14945	FBgn0032402			-1.61332	0.951412	-1.55744	0.0287743
146268_at	CG5317 (33B13-33B13; 1127; )	CG5317	FBgn0032404			-2.09776	0.100779
146269_at	CG14946 (33B13-33B13; 900; )	CG14946	FBgn0032405	-1.82458	0.126328	-2.3644	0.100779	-2.34962	0.0287743
146271_at	CG5336 (33B14-33B14; 2266; )	CG5336	FBgn0032409			-1.79947	1.29803	-1.8803	0.0439421
146273_at	CG16997 (33C1-33C1; 822; )	CG16997	FBgn0032413			1.9755	0.100779	1.5674	0.0287743
146276_at	CG17213 (33C1-33C1; 1419; )	CG17213	FBgn0032416					-1.56959	0.0439421
146277_at	CG17214 (33C1-33C1; 459; )	CG17214	FBgn0032417					2.24123	0.0287743
146281_at	CG17218 (33C3-33C3; 456; )	CG17218	FBgn0032421					-1.76224	0.0287743
146282_at	CG6579 (33C3-33C4; 834; )	CG6579	FBgn0032422	1.6141	0.126328	1.74078	0.100779	1.67313	0.0287743
146283_at	CG17008 (33D3-33D3; 1290; )	CG17008	FBgn0032423					1.72242	0.365712
146285_at	CG15493 (33D4-33D4; 468; )	CG15493	FBgn0032426	1.67477	0.126328	2.07756	0.141628
146286_at	CG5446 (33D5-33D5; 545; )	CG5446	FBgn0032429			-1.57196	0.141628	-1.68002	0.0287743
146288_at	CG6417 (33E1-33E1; 2558; )	CG6417	FBgn0032435	1.82352	0.126328			2.02038	0.0804047
146289_at	CG5418 (33E1-33E1; 1068; )	CG5418	FBgn0032436			1.90164	0.951412	1.55016	0.0804047
146290_at	CG17024 (33E1-33E1; 1188; )	CG17024	FBgn0032437					1.68835	0.365712
146295_at	CG15485 (33F1-33F1; 1494; )	CG15485	FBgn0032442					1.55768	0.0593218
146299_at	CG15484 (33F2-33F2; 621; )	CG15484	FBgn0032452					1.51439	0.942138
146303_at	CG17178 (34A3-34A3; 2715; )	CG17178	FBgn0032461					1.55217	0.182575
146306_at	CG5075 (34A4-34A4; 2288; )	CG5075	FBgn0032464					-1.94556	0.0287743
146311_at	CG9928 (34A8-34A8; 408; )	CG9928	FBgn0032472					5.3491	0.942138
146315_at	CG5682 (34A9-34A9; 3201; )	CG5682	FBgn0032480			-1.58952	3.30301	-1.8587	0.0439421
146319_at	CG16813 (34A10-34A10; 555; )	CG16813	FBgn0032490					2.03122	1.34363
146323_at	CG5945 (34A11-34A11; 925; )	CG5945	FBgn0032494					1.56943	2.65307
146326_at	CG6108 (34B1-34B1; 4242; )	CG6108	FBgn0032498					1.78777	1.34363
146355_at	CG18636 (35B6-35B6; 1059; )	CG18636	FBgn0032551					-1.78868	0.0593218
146360_at	CG18629 (35E1-35E1; 588; )	CG18629	FBgn0032574					2.34689	1.34363
146361_at	CG13244 (35E2-35E2; 132; )	CG13244	FBgn0032577			-2.00264	0.732542	-1.7846	0.092005
146362_at	CG13258 (35F7-35F7; 615; )	CG13258	FBgn0032582					1.63418	0.110471
146365_at	CG5968 (36A4-36A4; 585; )	CG5968	FBgn0032588			-2.15652	1.68302	-3.90213	0.0287743
146370_at	CG4711 (36A6-36A6; 794; )	CG1711	FBgn0032594	-1.73322	4.39315
146372_at	CG17331 (36A7-36A7; 760; )	CG17331	FBgn0032596			-1.6497	0.24811
146374_at	CG13277 (36A7-36A7; 639; )	CG13277	FBgn0032599			-2.24427	0.176695	-1.76075	0.0711159
146376_at	CG17928 (36A9-36A9; 1326; )	CG17928	FBgn0032603			1.76193	1.08883
146378_at	CG13271 (36A9-36A9; 1530; )	CG13271	FBgn0032605					2.01979	1.34363
146381_at	CG13273 (36A10-36A10; 651; )	CG13273	FBgn0032608			-1.97609	0.100779	-1.87966	0.0804047
146384_at	CG13282 (36A10-36A10; 1455; )	CG13282	FBgn0032612					1.52325	0.365712
146386_at	CG13284 (36A10-36A10; 1020; )	CG13284	FBgn0032614					1.91499	0.365712
146387_at	CG6012 (36A10-36A10; 927; )	CG6012	FBgn0032615	-1.74599	0.65694
146388_at	CG15131 (36A10-36A10; 862; )	CG15131	FBgn0032616					1.55417	0.0439421
146400_at	CG6380 (36B6-36B6; 962; )	CG6380	FBgn0032632	-2.97345	6.79943
146402_at	CG6840 (36C2-36C2; 354; )	CG6840	FBgn0032634			-1.64163	0.426571	-2.40952	0.0287743
146405_at	CG6639 (36C2-36C2; 1493; )	CG6639	FBgn0032638	1.8523	0.126328
146418_at	CG15148 (36E1-36E1; 8236; )	CG15148	FBgn0032657					1.85192	0.0593218
146419_at	CG5681 (36E1-36E1; 1488; )	CG5681	FBgn0032658					-1.90139	0.0287743
146421_at	CG15150 (36E2-36E2; 564; )	CG15150	FBgn0032660	-1.57669	3.8489
146426_at	CG5758 (36E3-36E3; 2513; )	CG5758	FBgn0032666					-2.18474	0.0287743
146428_at	CG17681 (36E5-36E5; 1342; )	CG17681	FBgn0032668					1.63347	1.63164
146429_at	CG15155 (36E6-36E6; 777; )	CG15155	FBgn0032669			1.88939	0.951412	1.86218	0.0287743
146434_at	CG15158 (36F1-36F1; 1437; )	CG15158	FBgn0032676	-2.03795	1.5521
146436_at	CG10176 (36F9-36F9; 1201; )	CG10176	FBgn0032682					-1.5746	0.0439421
146437_at	CG10178 (36F10-36F10; 1500; )	CG10178	FBgn0032684	-4.22333	0.126328	-4.40859	0.100779
146438_at	CG10231 (37A1-37A1; 3855; )	CG10231	FBgn0032686			-1.94065	0.100779
146444_at	CG15164 (37A4-37A4; 840; )	CG15164	FBgn0032697	-1.65442	0.126328	-2.38937	0.100779	-1.55703	0.0287743
146445_at	CG10338 (37A4-37A4; 1939; )	CG10338	FBgn0032700					1.65722	0.0439421
146451_at	CG15166 (37A6-37A6; 366; )	CG15166	FBgn0032708					1.52625	1.34363
146458_at	CG10666 (37B7-37B7; 3102; )	CG10666	FBgn0032722			1.59448	0.24811
146460_at	CG10679 (37B8-37B8; 255; )	CG10679	FBgn0032725			-1.89491	0.951412	-2.12685	0.0287743
146461_at	CG10621 (37B8-37B8; 1470; )	CG10621	FBgn0032726	1.70542	0.126328	1.57472	0.100779
146463_at	CG15168 (37B9-37B9; 330; )	CG15168	FBgn0032732					-1.84918	0.0287743
146464_at	CG15170 (37B9-37B9; 1686; )	CG15170	FBgn0032733			1.51604	0.100779	1.8568	0.0439421
146469_at	CG15172 (37B9-37B9; 348; )	CG15172	FBgn0032740	-1.75519	0.579561
146479_at	CG17345 (37C1-37C1; 336; )	CG17345	FBgn0032757					1.97067	0.0711159
146483_at	CG15175 (37D1-37D1; 579; )	CG15175	FBgn0032766					1.59438	0.0287743
146484_at	CG15176 (37D2-37D2; 1149; )	CG15176	FBgn0032767					1.58073	1.63164
146485_at	CG17564 (37D3-37D3; 628; )	CG17564	FBgn0032768	-1.75343	1.5521
146498_at	CG13083 (37E4-37E4; 855; )	CG13083	FBgn0032789					1.78983	0.64701
146503_at	CG10363 (37F1-37F1; 4278; )	CG10363	FBgn0032806	1.55788	0.126328
146505_at	CG13079 (37F1-37F1; 777; )	CG13079	FBgn0032808					1.80458	0.0287743
146507_at	CG13077 (37F1-37F1; 810; )	CG13077	FBgn0032810			1.7227	4.16588	1.5129	0.0804047
146508_at	CG10262 (37F2-37F2; 768; )	CG10262	FBgn0032813					1.54217	0.182575
146515_at	CG13962 (38A4-38A4; 459; )	CG13962	FBgn0032824	-1.79025	0.126328	-3.24739	0.100779	-2.65168	0.110471
146517_at	CG13959 (38A7-38A7; 390; )	CG13959	FBgn0032826	-1.50209	1.33856
146532_at	CG10746 (38B5-38B6; 1306; )	CG10746	FBgn0032844			-1.77054	0.762644	-2.10261	0.0287743
146535_at	CG10756 (38B6-38B6; 537; )	CG10756	FBgn0032847			-1.69655	0.762644	-2.27237	0.0439421
146538_at	CG13971 (38C1-38C1; 1005; )	CG13971	FBgn0032852					1.62785	0.64701
146539_at	CG10651 (38C1-38C1; 795; )	CG10651	FBgn0032853					1.66288	0.0711159
146547_at	CG17472 (38E1-38E1; 540; )	CG17472	FBgn0032868					1.53931	0.0287743
146558_at	CG14400 (38F1-38F1; 702; )	CG14400	FBgn0032896			2.02761	9.08736
146560_at	CG9337 (38F1-38F1; 676; )	CG9337	FBgn0032898					1.6324	1.63164
146568_at	CG14398 (39A7-39A7; 3171; )	CG14398	FBgn0032912	2.08093	0.728128	2.1146	0.100779
146569_at	CG9259 (39A7-39A7; 1269; )	CG9259	FBgn0032913	1.54162	0.126328	1.68346	4.16588
146581_at	CG8672 (39D1-39D1; 650; )	CG8672	FBgn0032939					2.88923	0.182575
146583_at	CG8666 (39D3-39D3; 642; )	CG8666	FBgn0032943					-1.8205	0.0287743
146584_at	CG2042 (39D3-39D3; 774; )	CG2042	FBgn0032944					1.65975	0.365712
146585_at	CG8665 (39D4-39D4; 2677; )	CG8665	FBgn0032945	1.73207	0.579561	2.11482	0.100779	2.27242	0.0287743
146587_at	CG17571 (39E1-39E1; 811; )	CG17571	FBgn0032947			4.28513	0.100779	3.72434	0.0287743
146589_at	CG3305 (39E2-39E2; 905; )	CG3305	FBgn0032949					-1.77217	0.0287743
146591_s_at	CG4137 (39E2-39E2; 717; )	CG4137	FBgn0032951					1.54426	0.942138
146597_at	CG11628 (39F1-39F1; 1098; )	CG11628	FBgn0032960			-1.64258	0.176695	-1.86109	0.0439421
146599_at	CG11631 (39F2-39F3; 2916; )	CG11631	FBgn0032963					1.6106	0.64701
146601_at	CG11629 (40A3-40A3; 1392; )	CG11629	FBgn0032965					1.57369	0.0287743
146613_at	CG1832 (40C2-40C2; 2068; )	CG1832	FBgn0032979			-1.83093	0.951412	-2.32137	0.0439421
146615_at	CG3635 (40C3-40C3; 1242; )	CG3635	FBgn0032981			1.83007	1.29803	1.52943	0.0439421
146617_at	CG5922 (40D1-40D1; 1458; )	CG5922	FBgn0032983					2.24645	0.64701
146618_at	CG12629 (40D2-40D2; 1485; )	CG12629	FBgn0032984					1.54163	0.0287743
146619_i_at	CG12628 (40D2-40D2; 366; )	CG12628	FBgn0032985	1.52372	0.65694			-1.67723	0.365712
146626_at	CG17479 (41A1-41A1; 714; )	CG17479	FBgn0032996					1.7372	0.64701
146627_at	CG17528 (41A1-41A1; 2222; )	CG17528	FBgn0032999			-2.31648	0.732542	-3.00111	0.0804047
146628_at	CG14464 (41A1-41A1; 605; )	CG14464	FBgn0033000			-1.6657	1.59355	-1.66895	0.0287743
146631_at	CG17588 (41A1-41A1; 322; )	CG17588	FBgn0033003					1.68901	0.365712
146632_at	CG3013 (41A1-41A1; 588; )	CG3013	FBgn0033004					1.68268	0.942138
146636_at	CG14768 (41A1-41A1; 336; )	CG14768	FBgn0033012	1.64205	0.126328			1.52004	0.0287743
146637_at	CG3392 (41A1-41A1; 276; )	CG3392	FBgn0033014					1.68522	1.34363
146638_at	CG10394 (41A3-41A3; 327; )	CG10394	FBgn0033016	-1.9793	0.126328	1.6237	0.951412	2.44123	0.0287743
146639_at	CG10465 (41A3-41A3; 1104; )	CG10465	FBgn0033017			-2.44972	0.762644	-2.84398	0.092005
146640_at	CG10453 (41A3-41A3; 1184; )	CG10453	FBgn0033018					1.8266	0.64701
146641_at	CG10396 (41A3-41A3; 489; )	CG10396	FBgn0033020	-1.84764	4.39315	-1.69262	2.27435	-2.65562	0.0287743
146644_at	CG12183 (41C4-41C4; 1982; )	CG12183	FBgn0033026					-2.89821	0.0287743
146646_at	CG11665 (41E1-41E1; 1716; )	CG11665	FBgn0033028			-3.33322	0.100779	-3.84335	0.0287743
146649_at	CG1298 (41E3-41E3; 744; )	CG1298	FBgn0033032			-1.71063	1.88538	-2.28097	0.0439421
146650_at	CG11066 (41E3-41E4; 1377; )	CG11066	FBgn0033033					1.58094	0.182575
146652_at	CG17337 (41E5-41E5; 1347; )	CG17337	FBgn0033035					-1.60767	0.365712
146654_at	CG17250 (41F2-41F2; 1155; Odorant receptor 42a)	CG17250	FBgn0033041					1.62773	1.34363
146657_at	CG14469 (41F5-41F5; 558; )	CG14469	FBgn0033044					1.50097	0.64701
146659_at	CG14470 (41F9-41F9; 5974; )	CG14470	FBgn0033046					-1.53598	0.0593218
146663_at	CG7865 (42A2-42A2; 1842; )	CG7865	FBgn0033050			-1.52793	4.16588	-1.52826	0.110471
146670_at	CG7849 (42A6-42A6; 741; )	CG7849	FBgn0033060					1.70566	0.64701
146673_at	CG11211 (42A10-42A10; 531; )	CG11211	FBgn0033067					1.67448	0.365712
146689_at	CG9430 (42C1-42C1; 918; )	CG9430	FBgn0033097					1.59085	0.942138
146691_at	CG9435 (42C3-42C3; 594; )	CG9435	FBgn0033099	1.56409	0.728128
146694_at	CG3450 (42C6-42C6; 239; )	CG3450	FBgn0033105					-1.60395	0.0287743
146699_at	CG9453 (42C8-42C8; 1800; )	CG9453	FBgn0033111					-1.73013	0.110471
146700_at	CG9454 (42C8-42C8; 861; )	CG9454	FBgn0033112			1.51272	0.24811
146707_at	CG12847 (42E1-42E1; 603; Tetraspanin 42Ec)	CG12847	FBgn0033124	2.50265	0.126328	1.81304	0.732542	2.72821	0.0287743
146708_at	CG12846 (42E1-42E1; 588; )	CG12846	FBgn0033125	1.8166	0.126328
146714_at	CG12841 (42E1-42E1; 648; )	CG12841	FBgn0033133	-1.71057	0.400313	-1.79636	0.100779	-2.56239	0.0287743
146717_at	CG12832 (42E2-42E2; 792; )	CG12832	FBgn0033138			1.54624	2.55937
146724_at	CG1865 (42F1-42F1; 1182; )	CG1865	FBgn0033146	1.76692	0.126328			1.66895	0.365712
146726_at	CG1857 (42F1-42F1; 1621; )	CG1857	FBgn0033148			1.59157	2.55937
146727_at	CG11086 (43A1-43A1; 492; )	CG11086	FBgn0033153			2.28411	0.100779	3.27956	0.0711159
146730_at	CG11101 (43A4-43A4; 3666; )	CG11101	FBgn0033157					1.59202	0.110471
146734_at	CG11112 (43B3-43B3; 480; )	CG11112	FBgn0033164					1.50859	0.365712
146744_at	CG1642 (43C3-43C3; 386; )	CG1642	FBgn0033175					1.65965	0.0287743
146746_at	CG2140 (43D3-43D3; 631; )	CG2140	FBgn0033189					-1.52588	0.182575
146749_at	CG2105 (43D6-43D7; 4140; )	CG2105	FBgn0033192					1.5098	0.365712
146750_at	CG2093 (43D7-43E1; 9729; )	CG2093	FBgn0033194					-1.59561	0.0439421
146752_at	CG1358 (43E3-43E4; 2207; )	CG1358	FBgn0033196					-1.57426	0.0287743
146756_at	CG2070 (43E6-43E6; 906; )	CG2070	FBgn0033203	-4.54525	0.126328	-10.4734	0.100779	-1.53813	0.0287743
146764_at	CG12040 (43E11-43E12; 1449; )	CG18812	FBgn0033217	-2.77639	0.126328	-3.94104	0.100779	-2.7398	0.0287743
146766_at	CG1557 (43E15-43E15; 1492; )	CG1557	FBgn0033219			1.64872	0.100779
146767_at	CG12825 (43E16-43E16; 435; )	CG12825	FBgn0033221					1.97072	0.0287743
146777_at	CG11165 (43F6-43F6; 447; )	CG11165	FBgn0033238					-1.83851	0.0287743
146780_at	CG2916 (43F7-43F7; 1712; )	CG2916	FBgn0033242	-1.54962	0.126328
146790_r_at	CG14758 (44A7-44A7; 180; )	CG14758	FBgn0033263	-1.88541	2.71217
146791_at	CG2160 (44A7-44A7; 1103; )	CG2160	FBgn0033266	2.01895	0.126328
146800_at	CG2280 (44B5-44B5; 2166; )	CG2280	FBgn0033281					1.67182	0.0287743
146803_at	CG2149 (44B9-44B9; 4743; )	CG2149	FBgn0033284	-1.54283	3.41459			-1.68606	0.0804047
146804_at	CG18449 (44B9-44B9; 760; )	CG18449	FBgn0033285	-1.62085	1.33856			-1.98244	0.0287743
146805_at	CG2127 (44B9-44B9; 1436; )	CG2127	FBgn0033286					-1.99505	0.0287743
146808_at	CG8693 (44C3-44C3; 1790; )	CG8693	FBgn0033294					1.51097	0.0439421
146814_at	CG12780 (44C6-44C6; 303; )	CG12780	FBgn0033301			1.68727	0.100779	1.58317	0.0287743
146819_at	CG14752 (44D1-44D1; 354; )	CG14752	FBgn0033307					1.51281	0.64701
146820_at	CG8736 (44D1-44D1; 645; )	CG8736	FBgn0033308					1.90296	0.0287743
146823_at	CG8639 (44D2-44D2; 5718; )	CG8639	FBgn0033313					-1.61708	0.0593218
146826_at	CG8579 (44D6-44D6; 766; )	CG8579	FBgn0033319	1.66264	4.39315	2.61567	2.27435	2.62333	0.0287743
146832_at	CG14745 (44D8-44D8; 555; )	CG14745	FBgn0033328			1.77157	5.12309	2.34973	0.0593218
146849_at	CG13745 (44F11-44F11; 4287; )	CG13745	FBgn0033354	-1.74706	3.41459
146850_at	CG13748 (44F11-44F12; 342; )	CG13748	FBgn0033355			-1.75815	0.100779
146851_at	CG8226 (45A1-45A1; 329; )	CG8226	FBgn0033357					1.54342	0.365712
146853_at	CG11824 (45A2-45A2; 753; )	CG11824	FBgn0033360			1.54717	0.100779
146855_at	CG8172 (45A3-45A3; 2049; )	CG8172	FBgn0033362					1.7659	0.110471
146857_at	CG13747 (45A4-45A4; 669; )	CG13747	FBgn0033364			-1.55311	5.12309	-1.97812	0.0287743
146858_at	CG8170 (45A4-45A4; 2566; )	CG8170	FBgn0033365					2.01242	0.110471
146865_at	CG8781 (45A13-45A13; 498; )	CG8781	FBgn0033378					-1.65527	0.0439421
146868_at	CG8788 (45B1-45B1; 1291; )	CG8788	FBgn0033384	-1.52033	0.126328	-2.47856	0.100779	-1.82892	0.0287743
146870_at	CG2412 (45B3-45B3; 960; )	CG2412	FBgn0033389			1.59594	6.88201	1.50677	0.092005
146873_at	Cyp4p3 (45C1-45C1; 1537; )	CG10843	FBgn0033397					2.25596	0.0804047
146877_at	CG13954 (45D1-45D1; 2043; )	CG13954	FBgn0033405					1.5264	0.092005
146880_at	CG8805 (45D4-45D4; 960; )	CG8805	FBgn0033411					-2.29232	0.0287743
146882_at	CG11804 (45D7-45D8; 1934; )	CG11804	FBgn0033414			-2.2311	0.100779
146883_at	CG13952 (45D8-45D8; 1194; )	CG13952	FBgn0033415			1.51668	1.08883	1.71933	0.365712
146884_at	CG13953 (45D10-45D10; 765; )	CG13953	FBgn0033416	-1.50089	1.11447
146895_at	CG12927 (45F4-45F4; 633; )	CG12927	FBgn0033433					1.91513	0.64701
146898_at	CG12926 (45F6-45F6; 942; )	CG12926	FBgn0033437			-2.41313	0.100779	-2.97584	0.0287743
146899_at	CG1794 (45F6-46A1; 4148; )	CG1794	FBgn0033438					-1.71292	0.0287743
146902_at	CG1652 (46B10-46B10; 973; )	CG1652	FBgn0033444					1.91469	0.942138
146906_at	CG1599 (46B13-46B13; 941; )	CG1599	FBgn0033452			-1.78403	0.100779	-2.57294	0.0287743
146908_at	CG18446 (46C1-46C1; 1662; )	CG18446	FBgn0033458					1.78989	0.182575
146910_at	CG1513 (46C4-46C4; 2571; )	CG1513	FBgn0033463			-1.81818	1.59355	-2.4001	0.0593218
146920_at	CG12920 (46D9-46D9; 1119; )	CG12920	FBgn0033481					1.51413	0.365712
146934_at	CG18408 (46F9-46F9; 5796; )	CG18408	FBgn0033504					1.53047	0.0711159
146939_at	CG12907 (47A1-47A1; 684; )	CG12907	FBgn0033511	-1.51462	1.11447			-1.91979	0.0287743
146940_at	CG12902 (47A1-47A2; 697; )	CG12902	FBgn0033512					-1.59997	0.0287743
146943_at	CG12900 (47A2-47A2; 1782; )	CG12900	FBgn0033515					1.94289	0.0287743
146946_s_at	CG11765 (47A6-47A6; 727; )	CG11765	FBgn0033518			-1.77961	0.100779	-2.79376	0.0287743
146951_at	CG12892 (47A9-47A9; 2244; )	CG12892	FBgn0033526					1.59265	0.0711159
146953_at	CG11761 (47A9-47A9; 708; )	CG11761	FBgn0033528			-1.51023	0.100779	-1.56348	0.0287743
146958_at	CG12934 (47B1-47B1; 834; )	CG12934	FBgn0033541	1.5086	0.126328	2.1134	0.100779	8.38741	0.0287743
146959_at	CG12309 (47B7-47B7; 2276; )	CG12309	FBgn0033542					-1.62774	0.0439421
146974_at	CG11979 (47C6-47C6; 723; )	CG11979	FBgn0033571					-1.50121	0.0439421
146976_at	CG12944 (47C6-47C6; 462; )	CG12944	FBgn0033573					1.54601	0.10183
146978_s_at	CG18240 (47D3-47D3; 1021; )	CG18240	FBgn0033576	1.77457	0.126328	-1.99374	0.426571	-1.52402	1.34363
146981_at	CG13231 (47D4-47D4; 303; )	CG13231	FBgn0033580	-1.78916	0.126328
146982_at	CG9084 (47D6-47D6; 762; )	CG9084	FBgn0033582					2.20796	0.365712
146987_at	CG13227 (47D8-47D8; 363; )	CG13227	FBgn0033589					1.68866	0.0287743
146989_at	CG13216 (47D8-47E1; 777; )	CG13216	FBgn0033591					1.51252	0.0804047
146990_at	CG13215 (47E1-47E1; 351; )	CG13215	FBgn0033592			-2.62626	0.100779	-1.52258	0.0804047
146991_at	CG9080 (47E1-47E1; 435; )	CG9080	FBgn0033593	1.96908	0.311938	4.09432	0.100779	5.08164	0.0287743
146993_at	CG18337 (47E1-47E1; 540; )	CG18337	FBgn0033595	3.63287	0.126328	13.8841	0.100779	16.0445	0.0287743
146994_at	CG7738 (47E1-47E1; 405; )	CG7738	FBgn0033596			3.82358	0.100779	12.0396	0.0287743
146995_at	CG9079 (47E1-47E1; 408; )	CG9079	FBgn0033597			1.59183	0.100779	2.77848	0.64701
146996_at	CG13224 (47E1-47E1; 704; )	CG13224	FBgn0033598	3.50639	0.126328	3.84821	0.426571	3.3444	0.0804047
146998_at	CG9077 (47E1-47E1; 396; )	CG9077	FBgn0033600			1.86495	1.59355	2.21134	0.64701
147000_at	CG13222 (47E1-47E1; 1110; )	CG13222	FBgn0033602	-1.50148	0.65694	-3.20328	0.100779	-3.73218	0.0287743
147002_at	CG9070 (47E3-47E3; 405; )	CG9070	FBgn0033604	1.53223	0.126328	2.01572	3.30301
147010_at	CG13208 (47E5-47E5; 600; )	CG13208	FBgn0033614					1.5255	0.10183
147014_at	CG12350 (47F1-47F1; 819; )	CG12350	FBgn0033619			1.63081	6.88201
147015_at	CG12388 (47F1-47F1; 792; )	CG12388	FBgn0033620					1.54765	0.0711159
147022_at	CG7763 (47F11-47F11; 711; )	CG7763	FBgn0033634	1.67866	0.400313			-1.7786	3.72508
147023_at	CG9005 (48B1-48B2; 4665; )	CG9005	FBgn0033638	-1.82729	0.126328	-1.78575	0.100779	-1.83053	0.0287743
147024_at	CG9003 (48B2-48B2; 1518; )	CG9003	FBgn0033639	-1.96252	0.126328	-2.27366	0.100779	-1.93338	0.0287743
147026_at	CG8998 (48B3-48B4; 498; )	CG8998	FBgn0033641					-1.56035	0.0287743
147027_at	CG7797 (48B5-48B5; 1379; )	CG7797	FBgn0033642					-1.56468	0.182575
147029_s_at	CG7801 (48B5-48B5; 1724; )	CG7801	FBgn0033643					-1.8975	0.0804047
147030_at	CG8234 (48B5-48B5; 1412; )	CG8234	FBgn0033644					1.68121	0.365712
147033_at	CG13195 (48B6-48B6; 1470; )	CG13195	FBgn0033648					2.05625	0.365712
147035_at	CG13193 (48C2-48C2; 570; )	CG13193	FBgn0033650					1.67922	0.365712
147041_at	CG8271 (48C5-48C6; 2568; )	CG8271	FBgn0033657			1.73638	0.24811	2.13488	0.0287743
147042_at	CG8986 (48C7-48C7; 616; )	CG8986	FBgn0033658					2.26053	0.365712
147043_at	CG18188 (48C8-48C8; 762; Death Associated Molecule related to Mch2)	CG18188	FBgn0033659	1.63664	0.728128	1.56602	0.100779	1.92827	1.34363
147044_at	CG13185 (48C8-48D1; 14596; )	CG13185	FBgn0033661					1.6861	0.64701
147048_at	CG13188 (48D6-48D7; 2775; )	CG13188	FBgn0033668					1.80437	0.942138
147049_at	CG8972 (48D8-48D8; 1121; )	CG8972	FBgn0033672					-1.54564	0.110471
147054_at	CG18344 (48E10-48E10; 201; )	CG18344	FBgn0033682					1.71748	2.05794
147060_at	CG8860 (48F1-48F1; 356; )	CG8860	FBgn0033691			-1.61907	3.30301	-2.06723	0.0287743
147072_at	CG13168 (48F5-48F5; 1089; )	CG13168	FBgn0033705					-2.31954	0.0287743
147075_at	CG13164 (48F8-48F8; 1764; )	CG13164	FBgn0033709			-1.77462	1.68302	-3.44234	0.0287743
147080_at	CG8493 (49A1-49A1; 920; )	CG8493	FBgn0033716	1.67153	0.241652
147082_at	CG13161 (49A1-49A1; 6633; )	CG13161	FBgn0033719			1.70489	4.16588	1.89451	0.365712
147087_at	CG8836 (49A2-49A2; 501; )	CG8836	FBgn0033726					1.52082	0.0711159
147088_at	CG13158 (49A2-49A2; 903; Odorant receptor 49a)	CG13158	FBgn0033727					2.3713	0.365712
147089_at	CG8510 (49A3-49A3; 381; )	CG8510	FBgn0033729	2.49469	0.126328	2.44753	0.100779	2.23648	0.0711159
147091_at	CG8515 (49A4-49A4; 573; )	CG8515	FBgn0033731			1.89797	3.30301	3.22596	0.0287743
147094_at	CG8550 (49A7-49A7; 1902; )	CG8550	FBgn0033742	1.74978	0.126328	1.58367	3.30301	1.62269	0.64701
147105_at	CG8594 (49B2-49B2; 2442; )	CG8594	FBgn0033755			-1.85932	1.29803	-1.66328	0.0287743
147108_at	CG8785 (49B7-49B7; 1749; )	CG8785	FBgn0033760			-3.23614	0.100779	-1.63704	0.0287743
147117_at	CG8767 (49C1-49C1; 1095; )	CG8767	FBgn0033773					1.59562	0.110471
147118_at	CG12374 (49C2-49C2; 1353; )	CG12374	FBgn0033774					1.56026	0.0287743
147119_at	Cyp9h1 (49D1-49D1; 1557; )	CG17577	FBgn0033775			1.59452	1.29803	1.72521	0.0287743
147124_at	CG3884 (49E1-49E2; 2333; )	CG3884	FBgn0033786					1.66967	0.0287743
147125_at	CG13321 (49E3-49E3; 738; )	CG13321	FBgn0033787	2.20076	0.126328	1.8802	0.100779
147126_i_at	CG13323 (49F1-49F1; 339; )	CG13323	FBgn0033788	1.74508	0.126328			2.96267	0.0287743
147128_r_at	CG13324 (49F1-49F1; 339; )	CG13324	FBgn0033789	2.86593	0.126328	7.19358	0.100779	11.4235	0.0439421
147133_at	CG4627 (49F11-49F11; 561; )	CG4627	FBgn0033808			1.71678	9.08736	1.50049	0.0287743
147135_at	CG4670 (49F13-49F13; 2187; )	CG4670	FBgn0033814					-1.89093	0.0287743
147139_at	CG10799 (50A1-50A1; 591; )	CG10799	FBgn0033821	3.44808	0.126328
147140_at	CG17041 (50A1-50A1; 756; )	CG17041	FBgn0033822			2.10226	0.100779	2.32361	0.0287743
147141_at	CG17042 (50A1-50A1; 882; )	CG17042	FBgn0033823					1.54525	0.64701
147144_at	CG4734 (50A2-50A2; 978; )	CG4734	FBgn0033826	1.71326	0.311938	3.21599	0.100779	4.86708	0.0287743
147147_at	CG17062 (50A5-50A5; 417; )	CG17062	FBgn0033829					1.91186	3.00245
147151_at	CG18279 (50A9-50A9; 1143; )	CG18279	FBgn0033835	2.06821	0.311938	5.91756	9.08736	7.50116	0.0439421
147152_at	CG4812 (50A11-50A11; 783; )	CG4812	FBgn0033838					1.57486	0.0287743
147160_at	CG13335 (50B7-50B7; 408; )	CG13335	FBgn0033858					1.57206	0.182575
147163_at	CG6209 (50C3-50C3; 1995; )	CG6209	FBgn0033862			-2.33144	1.59355	-4.52018	0.0287743
147167_at	CG6280 (50C9-50C9; 3089; )	CG6280	FBgn0033866					2.0663	0.0439421
147169_at	CG13340 (50C9-50C9; 1584; )	CG13340	FBgn0033868					-2.06847	0.0287743
147171_at	CG6337 (50C12-50C12; 1023; )	CG6337	FBgn0033873					1.61501	0.0287743
147182_i_at	CG13352 (50D1-50D1; 138; )	CG13352	FBgn0033894			2.47866	0.100779	1.82993	0.0287743
147190_at	CG13017 (50E4-50E4; 1545; )	CG13017	FBgn0033909					1.88868	1.34363
147194_at	CG13942 (50F4-50F4; 2571; )	CG13942	FBgn0033922			2.26663	0.100779	2.03599	0.0287743
147195_at	CG12505 (50F6-50F6; 765; )	CG12505	FBgn0033926	2.13982	0.126328			1.64063	0.0287743
147197_at	CG13941 (50F6-50F6; 582; )	CG13941	FBgn0033928	1.67808	0.126328
147202_at	CG17386 (51A1-51A1; 2609; )	CG17386	FBgn0033936	-3.20072	0.126328	-2.17108	0.100779
147206_at	CG10109 (51A4-51A5; 1689; )	CG10109	FBgn0033940			-1.56111	0.951412
147208_at	CG12869 (51B4-51B4; 2594; )	CG12869	FBgn0033943					1.51866	0.365712
147210_at	CG12868 (51B6-51B6; 492; )	CG12868	FBgn0033945					-2.16193	0.110471
147211_at	CG12863 (51B7-51B7; 1050; )	CG12863	FBgn0033948					1.6925	0.64701
147214_at	CG12861 (51B11-51B11; 1080; )	CG12861	FBgn0033953			-2.148	2.27435	-4.18043	0.0287743
147217_at	CG18373 (51B11-51B11; 3061; )	CG18373	FBgn0033956	1.5241	0.65694	2.51847	0.100779	2.05855	0.0287743
147219_at	CG12858 (51C2-51C2; 2361; )	CG12858	FBgn0033958			1.58589	2.27435	1.7985	0.0711159
147220_s_at	CG18372 (51C2-51C2; 674; )	CG18372	FBgn0033959	2.72643	0.126328	4.03094	0.100779
147225_at	Cyp6a23 (51D2-51D2; 1475; )	CG10242	FBgn0033978	1.53082	1.5521	-1.87959	0.762644	1.58018	3.00245
147233_at	CG8090 (51E7-51E7; 1519; )	CG8090	FBgn0033995			-2.21293	0.732542	-3.59312	0.0287743
147234_at	CG12953 (51E7-51E7; 630; )	CG12953	FBgn0033997			1.90855	9.08736	1.73769	2.05794
147235_at	CG8093 (51E8-51E9; 1197; )	CG8093	FBgn0033999	1.79383	0.126328	2.49798	0.141628	3.92944	0.0287743
147237_at	CG8094 (51E9-51E9; 1445; )	CG8094	FBgn0034003					1.78166	0.0287743
147242_at	CG8157 (51F6-51F6; 407; )	CG8157	FBgn0034010			-1.55239	2.27435	2.10424	2.65307
147243_at	CG8160 (51F6-51F6; 623; )	CG8160	FBgn0034011					2.84233	0.182575
147245_at	CG8166 (51F9-51F9; 2155; )	CG8166	FBgn0034013					1.60578	0.64701
147248_at	CG12958 (52A1-52A1; 1173; )	CG12958	FBgn0034018			1.72621	6.88201	1.53641	0.0439421
147251_at	CG12964 (52A4-52A4; 3227; )	CG12964	FBgn0034022			1.56339	2.55937	2.06514	0.110471
147252_at	CG12960 (52A6-52A6; 1476; )	CG12960	FBgn0034023					1.54151	0.64701
147253_at	CG12961 (52A6-52A6; 3918; )	CG12961	FBgn0034024					1.55722	1.34363
147254_at	CG8182 (52A6-52A6; 2125; )	CG8182	FBgn0034025					-1.9629	0.0287743
147255_at	CG8187 (52A10-52A10; 1194; )	CG8187	FBgn0034027			-1.66811	1.08883
147256_at	CG12963 (52A12-52A13; 648; )	CG12963	FBgn0034031			-2.32089	0.100779	1.79201	0.0287743
147265_at	CG8249 (52D2-52D2; 1807; )	CG8249	FBgn0034045					-1.90476	0.0287743
147268_at	Cyp4aa1 (52D12-52D12; 1545; )	CG8302	FBgn0034053	-1.50868	6.79943
147270_at	CG15699 (52D15-52D15; 219; )	CG15699	FBgn0034056					1.50934	0.182575
147271_at	CG8320 (52E1-52E1; 590; )	CG8320	FBgn0034059					-1.73871	0.0287743
147277_at	CG18250 (52E10-52E11; 4777; )	CG18250	FBgn0034072			-1.61366	6.88201	-2.15137	0.092005
147279_at	CG18658 (52F1-52F1; 1662; )	CG18658	FBgn0034075					-1.99164	0.0593218
147280_at	CG8424 (52F1-52F1; 1524; )	CG8424	FBgn0034076					2.12673	0.64701
147281_at	CG8425 (52F1-52F2; 2412; )	CG8425	FBgn0034077					1.67902	0.64701
147284_at	CG10734 (52F4-52F4; 1251; )	CG10734	FBgn0034082					-1.53205	0.365712
147285_at	CG18243 (52F5-52F6; 4249; )	CG18243	FBgn0034085	-2.35638	0.126328	-1.58413	0.100779
147287_at	CG15706 (52F10-52F10; 1525; )	CG15706	FBgn0034093			-1.54844	2.55937	-1.71984	0.0287743
147293_at	CG15702 (53A1-53A1; 2091; )	CG15702	FBgn0034101					1.64648	0.365712
147296_at	CG15705 (53A1-53A1; 339; )	CG15705	FBgn0034104					-1.6019	0.0287743
147297_at	CG7755 (53A2-53A2; 1107; )	CG7755	FBgn0034105					1.62759	0.0287743
147298_at	CG9068 (53A2-53A2; 3684; )	CG9068	FBgn0034106					1.56228	0.365712
147300_at	CG15924 (53A3-53A3; 711; )	CG15924	FBgn0034111					2.22669	0.365712
147301_at	CG3896 (53A3-53A4; 3264; )	CG3896	FBgn0034112			1.85359	0.100779
147307_at	CG7964 (53C1-53C1; 1611; )	CG7964	FBgn0034124	-2.02417	0.794131
147312_at	CG16797 (53C3-53C3; 249; )	CG16797	FBgn0034130					1.52905	0.182575
147314_at	CG7813 (53C4-53C4; 2285; )	CG7813	FBgn0034133					-1.58298	0.365712
147319_at	CG8317 (53C7-53C7; 693; )	CG8317	FBgn0034140					3.25533	0.10183
147327_at	CG8626 (53D4-53D4; 449; )	CG8626	FBgn0034152					1.81389	1.63164
147328_at	CG15616 (53D4-53D4; 399; )	CG15616	FBgn0034153					1.74948	0.942138
147329_at	CG5267 (53D5-53D5; 537; )	CG5267	FBgn0034154					1.55406	1.34363
147333_at	CG15615 (53D8-53D8; 1101; )	CG15615	FBgn0034159					2.79444	0.942138
147334_at	CG5550 (53D9-53D9; 726; )	CG5550	FBgn0034160	5.96531	0.126328	8.46057	0.24811	10.5717	0.092005
147336_at	CG6426 (53D15-53D15; 426; )	CG6426	FBgn0034162	2.27321	0.126328	4.34831	1.88538	2.40721	0.0439421
147337_at	CG6429 (53D15-53D15; 375; )	CG6429	FBgn0034164					2.1543	0.365712
147344_at	CG6796 (53E10-53E10; 1383; )	CG6796	FBgn0034177	1.5405	0.794131			-1.57067	0.10183
147345_at	CG9642 (53F4-53F4; 1497; )	CG9642	FBgn0034183	-2.03745	6.79943
147346_at	CG9646 (53F4-53F5; 3068; )	CG9646	FBgn0034184					-1.57607	0.0711159
147347_at	CG15608 (53F6-53F7; 5093; )	CG15608	FBgn0034188			-1.60586	4.16588
147350_at	CG10956 (54A1-54A1; 912; )	CG10956	FBgn0034195					1.64733	0.64701
147352_at	CG15918 (54A1-54A1; 1194; )	CG15918	FBgn0034197	2.28671	0.126328	2.87596	1.59355	2.78612	0.0439421
147363_at	CG6536 (54C3-54C3; 1407; )	CG6536	FBgn0034219	1.51138	0.241652
147364_at	CG14478 (54C3-54C5; 2983; )	CG14478	FBgn0034222			-1.68319	1.88538	-2.00288	0.182575
147367_at	CG18431 (54C7-54C7; 1212; )	CG18431	FBgn0034227					-1.86511	0.0287743
147374_at	CG18432 (54C12-54C12; 2454; )	CG18432	FBgn0034238			-2.09332	0.100779	-1.90273	0.0287743
147377_at	CG14480 (54D1-54D1; 750; )	CG14480	FBgn0034242			-1.61322	0.176695	-1.7438	0.0287743
147378_at	CG14482 (54D1-54D1; 174; )	CG14482	FBgn0034245					-1.59813	0.0711159
147383_at	CG10936 (54D3-54D4; 4407; )	CG10936	FBgn0034253	-1.50238	0.241652
147385_at	CG18186 (54D5-54D5; 255; )	CG18186	FBgn0034255					1.5247	0.942138
147389_at	CG14481 (54E2-54E2; 513; )	CG14481	FBgn0034260					1.77445	0.64701
147392_at	CG10933 (54E5-54E5; 1044; )	CG10933	FBgn0034264			-1.56841	0.100779	-1.75426	0.0287743
147393_at	CG6410 (54E5-54E5; 1294; )	CG6410	FBgn0034265			-2.27946	0.100779	-1.94413	0.0804047
147398_at	CG14488 (54E9-54E9; 541; )	CG14488	FBgn0034278			-2.28802	0.100779	-2.46548	0.0439421
147400_at	CG14490 (54F5-54F5; 594; )	CG14490	FBgn0034281					1.51853	0.365712
147402_at	CG14491 (55A1-55A1; 501; )	CG14491	FBgn0034284					1.69365	0.365712
147405_at	CG5084 (55B1-55B1; 756; )	CG5084	FBgn0034288	2.75239	0.126328	19.8228	0.100779	23.9506	0.0287743
147406_at	CG10910 (55B1-55B1; 1407; )	CG10910	FBgn0034289	3.19466	0.126328	4.81118	0.100779	45.1327	0.0287743
147407_at	CG5767 (55B1-55B1; 782; )	CG5767	FBgn0034292	2.81159	0.126328	3.60244	0.100779	9.16442	0.0287743
147408_at	CG14495 (55B1-55B1; 474; )	CG14495	FBgn0034293					1.65327	0.0287743
147409_at	CG5765 (55B1-55B1; 1528; )	CG5765	FBgn0034294	3.78681	0.126328	11.9286	0.100779	24.376	0.0287743
147410_at	CG10911 (55B2-55B2; 1080; )	CG10911	FBgn0034295					15.8143	0.0287743
147419_at	CG5726 (55B9-55B9; 2644; )	CG5726	FBgn0034313					1.75773	0.0287743
147420_at	CG5719 (55B10-55B11; 1701; )	CG5719	FBgn0034316					1.51733	1.34363
147421_at	CG14499 (55B11-55B11; 357; )	CG14499	FBgn0034317			1.71357	4.16588	1.67851	0.365712
147422_at	CG14500 (55B11-55B11; 573; )	CG14500	FBgn0034318	2.79097	0.126328	4.37568	0.176695	4.53605	0.0287743
147424_at	CG18536 (55C4-55C4; 498; )	CG18536	FBgn0034322					1.56252	0.64701
147425_at	CG18537 (55C4-55C4; 498; )	CG18537	FBgn0034323					1.80095	0.942138
147427_at	CG18539 (55C4-55C4; 381; )	CG18539	FBgn0034325					1.50153	0.64701
147430_at	CG15066 (55C9-55C9; 405; )	CG15066	FBgn0034328			3.83454	6.88201	4.88648	0.0711159
147431_at	CG18108 (55C9-55C9; 340; )	CG18108	FBgn0034329					17.0431	0.365712
147432_at	CG18107 (55C9-55C9; 248; )	CG18107	FBgn0034330	1.83971	0.794131			5.53122	0.64701
147433_at	CG15067 (55C9-55C9; 494; )	CG15067	FBgn0034331					3.14422	0.365712
147435_at	CG17523 (55C9-55C9; 666; )	CG17523	FBgn0034336					1.70121	0.092005
147436_at	CG17524 (55C9-55C9; 683; )	CG17524	FBgn0034337			-1.9202	0.100779
147438_at	CG17527 (55C9-55C9; 669; )	CG17527	FBgn0034339	1.65012	0.126328
147445_at	CG15069 (55E1-55E1; 2223; )	CG15069	FBgn0034357	-1.88822	0.126328	-4.33238	0.100779
147448_at	CG5323 (55E4-55E4; 702; )	CG5323	FBgn0034362					-1.50297	0.110471
147451_at	CG5489 (55E4-55E4; 1577; )	CG5489	FBgn0034366	-1.96167	1.33856	-4.09584	0.100779	-1.94913	0.0439421
147455_at	CG15072 (55E8-55E8; 2766; )	CG15072	FBgn0034376					1.6779	0.365712
147456_at	CG15071 (55E8-55E8; 621; )	CG15071	FBgn0034377					1.50213	0.64701
147462_at	CG15075 (55E10-55E10; 723; )	CG15075	FBgn0034385			1.80561	0.951412	3.46356	0.0287743
147463_at	CG15076 (55E11-55E11; 897; )	CG15076	FBgn0034386					1.92025	1.34363
147466_at	CG15080 (55F1-55F1; 4561; )	CG15080	FBgn0034391					3.13603	0.182575
147468_at	CG15082 (55F3-55F3; 891; )	CG15082	FBgn0034397					1.59879	0.365712
147470_at	CG15083 (55F3-55F3; 453; )	CG15083	FBgn0034399			-1.50455	4.16588	-3.03711	0.0287743
147473_at	CG10794 (55F5-55F5; 363; )	CG10794	FBgn0034407	-1.53471	2.71217	2.45797	4.16588
147475_at	CG15115 (56A3-56A3; 372; )	CG15115	FBgn0034413					1.52971	0.942138
147478_at	CG15109 (56B1-56B1; 1500; )	CG15109	FBgn0034416					-1.79038	0.0287743
147479_at	CG15111 (56B5-56B5; 1521; )	CG15111	FBgn0034419					-1.6852	0.0439421
147490_at	CG9811 (56C11-56D1; 2296; )	CG9811	FBgn0034434	1.51956	4.39315			-3.41623	0.0287743
147491_at	CG9975 (56D1-56D2; 2978; )	CG9975	FBgn0034435					-2.61124	0.0439421
147492_at	CG10051 (56D2-56D3; 2601; )	CG10051	FBgn0034437	-1.77283	0.311938	1.90019	9.08736	2.1597	0.110471
147493_at	CG9416 (56D3-56D3; 2758; )	CG9416	FBgn0034438			-1.98606	0.100779	-2.2866	0.0287743
147494_at	CG10073 (56D3-56D3; 2298; )	CG10073	FBgn0034440			1.73248	0.762644	1.72557	0.365712
147498_at	CG18152 (56D6-56D6; 2275; )	CG18152	FBgn0034444	1.9704	0.579561
147508_at	CG15124 (56E2-56E2; 576; )	CG15124	FBgn0034461			-1.98028	1.68302
147509_at	CG15905 (56E2-56E2; 729; )	CG15905	FBgn0034462			-1.882	0.100779
147511_at	CG9854 (56E2-56E2; 3295; )	CG9854	FBgn0034465			-1.55569	9.08736	-1.69759	0.0593218
147512_s_at	CG18365 (56E3-56E3; 258; )	CG18365	FBgn0034466			1.60642	0.951412	1.61637	0.0287743
147514_at	CG11797 (56E4-56E4; 531; )	CG11797	FBgn0034468	2.56331	0.126328
147515_at	CG15129 (56E4-56E4; 1149; )	CG15129	FBgn0034469					1.52564	0.0287743
147518_at	CG8517 (56E5-56E5; 703; )	CG8517	FBgn0034472					-1.58253	0.0287743
147521_at	CG13874 (56F2-56F2; 327; )	CG13874	FBgn0034475	1.79681	0.126328	1.54151	5.12309	1.54883	0.092005
147525_at	CG16898 (56F7-56F7; 1224; )	CG16898	FBgn0034480			1.68642	0.100779	1.96038	0.0439421
147533_at	CG9864 (56F14-56F14; 1512; )	CG9864	FBgn0034490			2.23485	5.12309
147546_at	CG13422 (57A7-57A7; 459; )	CG13422	FBgn0034511					1.67689	0.0804047
147547_at	CG18067 (57A7-57A7; 773; )	CG18067	FBgn0034512					1.61163	1.34363
147552_at	CG13430 (57A8-57A8; 825; )	CG13430	FBgn0034518	1.71638	0.311938			1.77985	0.0287743
147554_at	CG13432 (57A9-57A10; 1355; )	CG13432	FBgn0034522					-1.77746	0.0287743
147561_at	CG9954 (57B2-57B2; 641; )	CG9954	FBgn0034534					-1.64328	0.0711159
147569_at	CG10404 (57B2-57B2; 955; )	CG10404	FBgn0034543			-1.64198	1.68302	-1.63143	0.0287743
147574_at	CG13443 (57B5-57B5; 1311; )	CG13443	FBgn0034548					2.10931	1.34363
147577_at	CG15225 (57B5-57B6; 720; )	CG15225	FBgn0034551	-2.01532	1.33856	2.32589	3.30301	6.68809	0.0287743
147581_at	CG15229 (57B8-57B8; 591; )	CG15229	FBgn0034556			1.51471	3.30301
147586_at	CG10614 (57B13-57B13; 508; )	CG10614	FBgn0034562					1.65989	0.942138
147587_at	CG15649 (57B14-57B14; 336; )	CG15649	FBgn0034563					1.7072	0.182575
147597_at	CG9357 (57B20-57B20; 1433; )	CG9357	FBgn0034580					1.50988	0.942138
147598_at	CG3986 (57B20-57B20; 448; )	CG3986	FBgn0034581	5.36052	0.126328	2.34761	1.88538	-1.97017	0.0439421
147601_at	CG9394 (57C2-57C2; 2239; )	CG9394	FBgn0034588					1.56661	0.0287743
147604_at	CG15657 (57C3-57C3; 342; )	CG15657	FBgn0034595	-1.58562	0.241652
147608_at	CG4302 (57C8-57C8; 1652; )	CG4302	FBgn0034604					1.60391	0.110471
147609_at	CG15661 (57C9-57C9; 1413; )	CG15661	FBgn0034605					1.60886	0.0711159
147612_at	CG15660 (57D3-57D3; 549; )	CG15660	FBgn0034608					1.61446	0.64701
147615_at	CG10069 (57D3-57D3; 1519; )	CG10069	FBgn0034611			-1.55157	0.951412	-1.51814	0.0804047
147620_at	CG9822 (57D8-57D8; 797; )	CG9822	FBgn0034623	-8.44809	0.126328	-3.73343	0.951412
147629_at	CG15674 (57F5-57F5; 825; )	CG15674	FBgn0034642			1.60543	4.16588
147631_at	CG15678 (57F6-57F6; 594; )	CG15678	FBgn0034647					1.84131	0.110471
147635_at	CG4021 (58A1-58A1; 1081; )	CG4021	FBgn0034659			-2.0509	0.100779	-2.51048	0.0439421
147638_at	CG9294 (58A3-58A3; 749; )	CG9294	FBgn0034666			1.65605	0.24811
147639_at	CG13493 (58A3-58A3; 1803; )	CG13493	FBgn0034667					1.51837	0.942138
147649_at	CG13497 (58B6-58B6; 1596; )	CG13497	FBgn0034678					1.57434	0.365712
147659_at	CG13504 (58C3-58C3; 588; )	CG13504	FBgn0034699					1.64395	0.0287743
147662_at	CG11275 (58C5-58C5; 1533; )	CG11275	FBgn0034706	-1.7003	0.126328	-1.89573	0.100779
147666_at	CG3264 (58C7-58C7; 1621; )	CG3264	FBgn0034712					1.66054	0.110471
147667_at	CG11291 (58C7-58C7; 747; )	CG11291	FBgn0034713					-1.81219	0.0287743
147670_at	CG11296 (58D4-58D4; 1192; )	CG11296	FBgn0034719					2.19395	0.64701
147681_at	CG6018 (58E7-58E7; 1791; )	CG6018	FBgn0034736	1.57246	0.126328
147683_at	CG12489 (58E8-58E8; 1998; )	CG12489	FBgn0034738			1.52358	5.12309
147684_f_at	CG3927 (58E10-58E10; 928; )	CG3927	FBgn0034739	-1.50078	3.8489
147685_at	CG4269 (58E10-58E10; 523; )	CG4269	FBgn0034741					-1.57831	0.0804047
147691_at	CG2852 (58F2-58F2; 862; )	CG2852	FBgn0034753					-1.8426	0.0287743
147694_at	Cyp6d2 (58F2-58F3; 1539; )	CG4373	FBgn0034756	-1.58083	0.126328	-1.94288	0.100779
147699_at	CG4250 (58F3-58F3; 634; )	CG4250	FBgn0034761			-1.51957	1.08883
147704_at	CG13523 (58F6-58F6; 432; )	CG13523	FBgn0034767					1.57823	0.64701
147706_at	CG13524 (58F6-58F6; 600; )	CG13524	FBgn0034769					1.63821	0.092005
147713_at	CG13530 (59A2-59A2; 432; )	CG13530	FBgn0034777	1.55968	0.126328			1.56027	0.0804047
147714_at	CG13528 (59A3-59A4; 2367; )	CG13528	FBgn0034779					1.63683	0.10183
147718_at	CG9825 (59A4-59B1; 1335; )	CG9825	FBgn0034783					1.59419	0.0593218
147721_at	CG13531 (59B1-59B1; 5448; )	CG13531	FBgn0034786			-2.18876	0.732542	-2.20003	0.0804047
147738_at	CG9882 (59C3-59C3; 2077; )	CG9882	FBgn0034817					1.65432	0.64701
147739_at	CG13537 (59C3-59C4; 1770; )	CG13537	FBgn0034818					1.80184	0.942138
147740_at	CG9877 (59C4-59C4; 267; )	CG9877	FBgn0034819	11.7439	0.126328	16.7764	0.100779	18.4241	0.0287743
147748_at	CG12192 (59D1-59D1; 2119; )	CG12192	FBgn0034827	-1.99724	2.71217
147767_at	CG9875 (59D8-59D8; 612; )	CG9875	FBgn0034850	-1.63519	0.728128
147772_at	CG9891 (59D9-59D9; 1266; )	CG9891	FBgn0034856	11.486	0.126328	10.8139	2.55937	3.58748	0.0593218
147773_at	CG3487 (59D9-59D9; 1921; )	CG3487	FBgn0034857					2.37591	0.0804047
147775_at	CG9812 (59D10-59D11; 611; )	CG9812	FBgn0034860			-1.80887	0.100779	-3.32613	0.0287743
147790_at	CG5372 (59E3-59E3; 3003; )	CG5372	FBgn0034880					1.58761	0.942138
147793_at	CG4019 (59F1-59F2; 1089; )	CG4019	FBgn0034885			-1.75184	0.100779
147799_at	CG4091 (59F5-59F5; 839; )	CG4091	FBgn0034894			-2.9769	0.100779	-3.9336	0.0287743
147801_at	CG13560 (59F7-59F7; 546; )	CG13560	FBgn0034899	2.44308	0.400313	2.36708	0.100779	1.59376	0.0439421
147803_at	CG9850 (59F8-60A1; 2601; )	CG9850	FBgn0034903	-6.45036	0.126328	-3.10039	0.100779	1.93981	0.0287743
147805_at	CG11169 (60A1-60A2; 822; )	CG11169	FBgn0034905	-2.41715	0.126328	-1.73699	0.141628	1.50151	0.0439421
147810_at	CG5554 (60A4-60A4; 1647; )	CG5554	FBgn0034914			-1.75818	1.88538	-2.08364	0.0287743
147821_at	CG2987 (60A13-60A13; 2378; )	CG2987	FBgn0034941					2.33497	0.942138
147824_at	CG10904 (60A14-60A14; 981; )	CG10904	FBgn0034945					-1.51534	0.182575
147830_at	CG3907 (60A16-60B1; 1688; )	CG3907	FBgn0034958			-1.84101	2.55937	-2.25662	0.0711159
147836_at	CG10485 (60B2-60B2; 675; )	CG10485	FBgn0034969					3.81582	2.05794
147848_at	CG13576 (60C1-60C1; 2151; )	CG13576	FBgn0034994					1.76033	0.64701
147852_at	CG3394 (60C3-60C4; 2165; )	CG3394	FBgn0034999	-3.46488	0.126328
147854_at	CG3419 (60D1-60D1; 2564; )	CG3419	FBgn0035002					1.50744	0.365712
147855_at	CG15873 (60D1-60D1; 867; )	CG15873	FBgn0035003	-1.76361	1.33856			-1.6419	0.0439421
147857_at	CG4563 (60D2-60D2; 1614; )	CG4563	FBgn0035006					-2.34626	0.0287743
147860_at	CG13579 (60D3-60D3; 2121; )	CG13579	FBgn0035010					1.77321	0.110471
147866_at	CG4612 (60D4-60D4; 1461; )	CG4612	FBgn0035016					-1.54074	0.0593218
147876_at	CG4741 (60D8-60D9; 705; )	CG4741	FBgn0035040			1.69524	0.100779	1.89065	0.0287743
147882_at	CG4859 (60D10-60D10; 1707; )	CG4859	FBgn0035049			-1.68404	0.100779	-1.70969	0.0287743
147891_at	CG16914 (60D15-60D15; 279; )	CG16914	FBgn0035062	4.74751	0.126328	9.30683	0.100779	2.73755	0.0287743
147892_at	CG12849 (60D16-60D16; 414; )	CG12849	FBgn0035068					1.79268	0.365712
147903_at	CG9358 (60E7-60E7; 366; )	CG9358	FBgn0035089					2.58045	0.110471
147905_at	CG16778 (60E12-60E12; 777; )	CG16778	FBgn0035093	-1.56954	0.311938
147908_at	CG13405 (61A2-61A2; 573; )	CG13405	FBgn0035097					2.18348	0.365712
147917_at	CG13879 (61B1-61B1; 453; )	CG13879	FBgn0035120			-1.51112	0.100779	-1.67381	0.0287743
147919_at	CG18321 (61B2-61B2; 1117; )	CG18321	FBgn0035123			-1.89714	1.08883	-2.72532	0.0287743
147920_at	CG12313 (61B2-61B2; 1455; )	CG12313	FBgn0035124	-1.74462	1.5521
147922_at	CG13882 (61B2-61B2; 3760; )	CG13882	FBgn0035126					1.71673	0.182575
147926_at	CG1231 (61C1-61C1; 1038; )	CG1231	FBgn0035134					1.55009	0.64701
147934_at	CG13893 (61C7-61C7; 1158; )	CG13893	FBgn0035146	-1.9912	0.126328	-1.64555	0.100779	1.63521	0.0287743
147939_at	CG13898 (61D2-61D2; 456; )	CG13898	FBgn0035161	-1.63865	5.22245
147940_at	CG13900 (61D3-61D3; 3510; )	CG13900	FBgn0035162					-1.59732	0.0711159
147946_at	CG13890 (61D4-61D4; 802; )	CG13890	FBgn0035169	1.57893	0.126328
147950_at	CG13904 (61E1-61E1; 2043; )	CG13904	FBgn0035175					1.57387	0.0287743
147963_at	CG9192 (61F4-61F4; 997; )	CG9192	FBgn0035193					-1.67566	0.365712
147969_at	CG9184 (61F6-61F6; 747; )	CG9184	FBgn0035208					-2.5362	0.0287743
147972_at	CG2211 (61F7-61F7; 1052; )	CG2211	FBgn0035211			-1.76485	0.176695
147980_at	CG1014 (62A3-62A4; 588; )	CG1014	FBgn0035222					-1.5046	0.0804047
147982_at	CG12086 (62A4-62A4; 1842; )	CG12086	FBgn0035225	-1.76038	0.311938	-1.80255	0.100779
147986_at	CG12099 (62A7-62A7; 2445; )	CG12099	FBgn0035232	1.50015	0.794131
147988_at	CG18170 (62A9-62A9; 1520; )	CG18170	FBgn0035239					1.55792	1.34363
147996_at	CG13931 (62B1-62B1; 489; )	CG13931	FBgn0035258	-1.73626	2.71217			1.54715	0.0711159
147999_at	CG12035 (62B1-62B1; 903; )	CG12035	FBgn0035263			1.64465	0.100779	1.7057	0.0287743
148005_at	CG12023 (62B4-62B6; 1236; )	CG12023	FBgn0035278	-2.49464	0.126328	-3.03205	0.100779
148006_at	CG13934 (62B6-62B6; 432; )	CG13934	FBgn0035279					1.53776	0.0287743
148019_at	CG1139 (62B11-62B11; 1511; )	CG1139	FBgn0035300	-1.58559	2.22442
148020_at	CG18245 (62C2-62C2; 9804; )	CG18245	FBgn0035302					1.61132	0.942138
148034_at	CG5717 (62D5-62D5; 1182; )	CG5717	FBgn0035327	1.50913	0.241652			1.76673	0.0287743
148045_at	CG13798 (62E4-62E4; 1626; )	CG13798	FBgn0035339					2.08091	0.0287743
148051_at	CG16973 (62E8-62F1; 4635; )	CG16973	FBgn0035351					-2.03658	0.0439421
148052_at	CG18334 (62F1-62F1; 877; )	CG18334	FBgn0035353					3.05051	0.942138
148060_at	CG1247 (62F3-62F3; 1056; )	CG1247	FBgn0035362					1.59801	0.64701
148064_at	CG12187 (62F4-62F5; 2294; )	CG12187	FBgn0035367					1.61526	0.64701
148072_at	CG9965 (63B1-63B1; 1792; )	CG9965	FBgn0035381					1.53091	0.0711159
148080_at	CG12082 (63B10-63B11; 2484; )	CG12082	FBgn0035402			-1.59757	2.55937
148084_at	CG14963 (63B12-63B12; 786; )	CG14963	FBgn0035409			-1.51893	0.100779	-1.78282	0.0287743
148085_at	CG14964 (63B12-63B13; 4146; )	CG14964	FBgn0035410			1.59269	3.30301
148087_at	CG14957 (63B13-63B13; 291; )	CG14957	FBgn0035412	-2.29111	0.126328	-5.44366	0.100779	3.05286	0.942138
148092_at	CG11531 (63B14-63C1; 1317; )	CG11531	FBgn0035418					1.527	0.64701
148095_at	CG17737 (63C1-63C1; 610; )	CG17737	FBgn0035423			-1.58922	3.30301	-1.63441	0.0439421
148098_at	CG14959 (63C2-63C2; 450; )	CG14959	FBgn0035427			1.93296	6.88201	1.75963	0.64701
148100_at	CG12017 (63C3-63C3; 2014; )	CG12017	FBgn0035429					1.91115	0.110471
148102_at	CG10813 (63C5-63C5; 823; )	CG10813	FBgn0035433	-4.45434	0.126328	-7.34322	0.100779	-14.5285	0.0287743
148103_at	CG10812 (63C5-63C5; 339; )	CG10812	FBgn0035434	-16.9722	0.126328	-19.3648	0.100779	-26.9614	0.0287743
148106_s_at	CG11520 (63C5-63C5; 228; )	CG11520	FBgn0035441					-6.90274	0.0287743
148114_at	CG14971 (63D2-63D2; 1410; )	CG14971	FBgn0035449			-2.00993	0.141628	-1.54302	0.0287743
148117_at	CG10357 (63E4-63E4; 1101; )	CG10357	FBgn0035453					1.55747	0.365712
148119_at	CG10862 (63E5-63E5; 1136; )	CG10862	FBgn0035455	-1.51199	2.22442
148128_at	CG14977 (63F5-63F5; 354; )	CG14977	FBgn0035469			-1.95309	1.88538	-2.69295	0.0287743
148130_at	CG10850 (63F6-63F6; 2163; )	CG10850	FBgn0035472					1.56787	0.942138
148131_at	CG10866 (64A1-64A1; 870; )	CG10866	FBgn0035475					2.29413	0.0287743
148133_at	CG10853 (64A1-64A1; 468; )	CG10853	FBgn0035478					-6.11284	0.0287743
148137_at	CG14985 (64A3-64A3; 726; )	CG14985	FBgn0035482			-1.51816	0.24811	-1.73907	0.0439421
148144_at	CG14990 (64A7-64A7; 822; )	CG14990	FBgn0035496			1.56237	3.30301	1.67445	0.182575
148145_at	CG14995 (64A7-64A8; 2490; )	CG14995	FBgn0035497					-1.95347	0.0287743
148146_at	CG1299 (64A11-64A12; 2259; )	CG1299	FBgn0035501					1.57243	0.365712
148160_at	CG1265 (64B4-64B4; 549; )	CG1265	FBgn0035517			-1.85732	1.08883
148164_at	CG11582 (64B6-64B6; 351; )	CG11582	FBgn0035525					1.59298	1.34363
148167_at	CG15013 (64B6-64B6; 2084; )	CG15013	FBgn0035530					1.81878	0.110471
148172_at	CG15018 (64B9-64B9; 570; )	CG15018	FBgn0035536			-1.52087	0.100779
148173_at	CG15019 (64B10-64B11; 441; )	CG15019	FBgn0035541					-1.6632	0.182575
148175_at	CG15021 (64B11-64B11; 1341; )	CG15021	FBgn0035544	1.78214	0.126328	1.78317	1.59355
148179_at	CG15023 (64B12-64B12; 519; )	CG15023	FBgn0035548					1.52732	0.365712
148180_at	CG11346 (64B12-64B12; 564; )	CG11346	FBgn0035549	1.75538	0.794131	2.50442	2.27435	3.96241	0.64701
148181_at	CG11349 (64B12-64B12; 1880; )	CG11349	FBgn0035550			3.5681	0.951412	1.69619	0.0439421
148182_at	CG7465 (64B12-64B12; 1021; )	CG7465	FBgn0035551	8.93991	0.126328	14.5022	0.100779	6.23238	0.0287743
148184_at	CG13722 (64B12-64B12; 2124; )	CG13722	FBgn0035553	-4.76758	0.126328	-2.7842	0.24811	2.33698	0.092005
148186_at	CG13720 (64B13-64B13; 1464; )	CG13720	FBgn0035555					1.75158	0.10183
148191_at	CG13716 (64B17-64B17; 354; )	CG13716	FBgn0035563					1.5712	0.64701
148193_at	CG7474 (64C1-64C1; 1700; )	CG7474	FBgn0035565	-2.10005	0.126328			-1.89728	0.0711159
148194_at	CG15876 (64C1-64C1; 417; )	CG15876	FBgn0035569					-1.60684	0.0287743
148196_at	CG12493 (64C2-64C2; 789; )	CG12493	FBgn0035571	-1.5874	4.39315
148201_at	CG13707 (64C4-64C4; 378; )	CG13707	FBgn0035578			-1.66847	0.100779	-2.30707	0.0439421
148208_at	CG12027 (64C9-64C9; 445; )	CG12027	FBgn0035585	-1.8091	0.126328	-3.27268	0.100779	-2.77809	0.0287743
148211_at	CG10674 (64C12-64C12; 327; )	CG10674	FBgn0035592					-1.53046	0.0287743
148212_at	CG4597 (64C12-64C12; 567; )	CG4597	FBgn0035594					1.77008	0.64701
148213_at	CG10677 (64C13-64C13; 762; )	CG10677	FBgn0035596					1.58573	0.64701
148216_at	CG10640 (64D3-64D3; 440; )	CG10640	FBgn0035601			-1.84963	0.732542	-1.99772	0.0287743
148217_at	CG4780 (64D3-64D3; 651; )	CG4780	FBgn0035602					-1.67137	0.0711159
148218_at	CG10635 (64D3-64D3; 417; )	CG10635	FBgn0035603			-1.63605	1.08883
148220_at	CG4814 (64D6-64D6; 648; )	CG4814	FBgn0035605					2.59371	0.365712
148222_at	CG4835 (64E1-64E1; 3234; )	CG4835	FBgn0035607	-1.85371	0.241652	-2.19087	0.100779	-1.8167	0.0287743
148227_at	Cyp307a1 (64E2-64E2; 1582; )	CG10594	FBgn0035618					1.55397	2.65307
148228_at	CG10592 (64E2-64E2; 1575; )	CG10592	FBgn0035619			3.28181	1.68302	4.0865	0.0287743
148232_at	CG5249 (64E5-64E6; 3612; )	CG5249	FBgn0035625					-1.53118	0.0593218
148235_at	CG10546 (64F1-64F1; 975; )	CG10546	FBgn0035636	1.54946	0.794131
148238_at	CG18586 (64F3-64F3; 1695; )	CG18586	FBgn0035642					1.58281	0.942138
148240_at	CG5592 (64F4-64F4; 1623; )	CG5592	FBgn0035645					1.80496	1.63164
148244_at	CG10977 (64F5-64F5; 1092; )	CG10977	FBgn0035651			-1.98993	0.100779	-2.10256	0.0439421
148253_at	CG6467 (65A2-65A2; 816; )	CG6467	FBgn0035664			1.54077	0.100779	6.36753	0.0287743
148254_at	CG6580 (65A2-65A2; 780; )	CG6580	FBgn0035666			1.80316	0.100779	6.11252	0.0287743
148257_at	CG6596 (65A2-65A2; 399; )	CG6596	FBgn0035671			-3.06448	0.100779
148258_at	CG6600 (65A2-65A2; 1575; )	CG6600	FBgn0035672	-4.11896	0.126328	-9.994	0.100779
148259_at	CG6602 (65A2-65A2; 1311; )	CG6602	FBgn0035673					1.94001	1.34363
148261_at	CG6610 (65A2-65A2; 276; )	CG6610	FBgn0035675			-1.524	1.88538
148262_at	CG6619 (65A2-65A2; 2601; )	CG6619	FBgn0035676					1.50082	0.0804047
148265_at	CG10467 (65A3-65A3; 1095; )	CG10467	FBgn0035679	2.06288	0.126328
148267_at	CG10461 (65A5-65A5; 321; )	CG10461	FBgn0035684					1.54663	0.0287743
148273_at	CG13298 (65A6-65A6; 366; )	CG13298	FBgn0035692	-1.552	0.126328	-2.56239	0.100779	-2.89277	0.0287743
148275_at	CG13299 (65A6-65A6; 339; )	CG13299	FBgn0035694					1.8264	0.365712
148285_at	CG8368 (65B5-65B5; 2388; )	CG8368	FBgn0035707					-1.64661	0.0593218
148287_at	CG10124 (65C1-65C1; 925; )	CG10124	FBgn0035709					-1.71889	0.0287743
148293_at	CG10064 (65D5-65D5; 2229; )	CG10064	FBgn0035724	-1.52084	0.728128
148296_at	CG18647 (65D6-65E1; 2085; )	CG18647	FBgn0035728					1.86653	0.0287743
148298_at	CG17744 (65E2-65E2; 717; )	CG17744	FBgn0035730					-1.59373	0.0287743
148307_i_at	CG8629 (65E5-65E5; 255; )	CG8629	FBgn0035742					2.4269	0.0287743
148309_at	CG15829 (65E5-65E5; 249; )	CG15829	FBgn0035743	4.2358	0.126328	5.14135	0.100779	7.64088	0.0287743
148310_i_at	CG8628 (65E5-65E5; 285; )	CG8628	FBgn0035744	2.39898	0.126328
148314_at	CG8618 (65E7-65E7; 888; )	CG8618	FBgn0035748					1.57142	0.942138
148321_at	CG14831 (65E12-65E12; 201; )	CG14831	FBgn0035757					1.74844	0.942138
148322_at	CG14832 (65E12-65E12; 270; )	CG14832	FBgn0035758					1.55112	0.64701
148327_at	CG8583 (65F4-65F4; 2262; )	CG8583	FBgn0035771					-1.92957	0.0287743
148335_at	CG8555 (65F11-65F11; 1443; )	CG8555	FBgn0035783			1.89516	3.30301	1.98914	0.0287743
148340_at	CG16992 (66A1-66A1; 1503; )	CG16992	FBgn0035789	1.53478	1.5521
148344_at	CG16998 (66A3-66A3; 783; )	CG16998	FBgn0035795					1.74858	0.0711159
148345_at	CG8528 (66A3-66A3; 1743; )	CG8528	FBgn0035796					1.59525	2.05794
148348_at	CG7716 (66A5-66A5; 2082; )	CG7716	FBgn0035800	-2.45477	6.79943
148350_at	CG7515 (66A6-66A6; 912; )	CG7515	FBgn0035802	1.81037	0.126328	1.53371	0.951412
148359_at	CG13685 (66A11-66A11; 750; )	CG13685	FBgn0035816					1.50299	0.64701
148364_at	CG8277 (66A18-66A18; 848; )	CG8277	FBgn0035823			-1.5755	3.30301	-1.72527	0.0711159
148372_at	CG7905 (66B6-66B7; 1348; )	CG7905	FBgn0035834					1.53301	0.0287743
148375_at	CG13676 (66B10-66B10; 2625; )	CG13676	FBgn0035844					-1.7733	0.0287743
148376_at	CG13675 (66B11-66B11; 852; )	CG13675	FBgn0035845					-2.67237	0.0287743
148389_at	CG7201 (66C5-66C5; 1180; )	CG7201	FBgn0035865					1.84605	0.64701
148390_at	CG7194 (66C5-66C5; 1341; )	CG7194	FBgn0035868			-1.81097	0.100779	-2.13516	0.0439421
148392_at	CG7072 (66C7-66C7; 1233; )	CG7072	FBgn0035874	1.56732	0.126328
148400_at	CG7118 (66C11-66C11; 783; )	CG7118	FBgn0035886			4.82272	0.100779	30.2689	0.0287743
[truncated: 2,189 more rows]
