# Supplementary material for: The genomic response to 20-hydroxyecdysone at the onset of Drosophila metamorphosis
Source: Genome Biol. 2005 Nov 21;6(12):R99. doi: 10.1186/gb-2005-6-12-r99 (PMC1414087; doi:10.1186/gb-2005-6-12-r99)
Supplement: Additional data file 2 — 20E-regulated and 20E primary-response genes. [file gb-2005-6-12-r99-S2.xls]

## Sheet: Supp. Table 2, 20E genes.xls
probe set	gene	CG number	Accession	20E Fold Change	20E q-value	20E-primary Fold Change	20E-primary q-value
151727_s_at	Eip74EF (74D3-74D4; 2732; Ecdysone-induced protein 74EF)	CG6285	FBgn0000567	11.0217	2.72684	12.5642	1.29039
148102_at	CG10813 (63C5-63C5; 823; )	CG10813	FBgn0035433	8.11071	9.59812
151159_at	CG14664 (82F10-82F10; 255; )	CG14664	FBgn0040682	4.66068	8.5366
147436_at	CG17524 (55C9-55C9; 683; )	CG17524	FBgn0034337	3.68689	1.12669	3.17794	0.942417
143525_at	Eip78C (78C5-78C7; 2782; Ecdysone-induced protein 78C)	CG18023	FBgn0004865	3.55712	3.79993	3.31112	1.97353
141290_at	CG10444 (56F15-56F16; 2772; )	CG10444	FBgn0034494	3.43799	5.34562
150251_at	CG4367 (92D9-92D9; 642; )	CG4367	FBgn0038783	3.33369	1.12669	3.66927	2.54811
154812_at	Pu (57C5-57C6; 1623; Punch)	CG9441	FBgn0003162	3.04873	3.46903	2.35354	2.54811
154061_at	CG5171 (27F6-27F6; 1117; )	CG5171	FBgn0031907	2.99175	5.47158	2.67813	2.54811
144891_at	CG2444 (10D4-10D4; 635; )	CG2444	FBgn0030326	2.97097	6.19681
143606_at	Cyp18a1 (17D1-17D1; 2730; Cytochrome P45-18a1)	CG6816	FBgn0010383	2.94144	1.12669	8.27919	0.942417
150352_at	CG5391 (94A12-94A13; 755; )	CG5391	FBgn0038943	2.6888	7.90422
153624_at	CG15162 (37A3-37A3; 1371; )	CG15162	FBgn0032694	2.63427	3.46903
143201_at	ImpL3 (65A8-65A8; 999; Ecdysone-inducible gene L3)	CG10160	FBgn0001258	2.62413	1.12669
151963_at	CG3714 (24D7-24D7; 2521; )	CG3714	FBgn0031589	2.56987	3.46903	2.34835	4.81004
141430_at	CG11514 (2B6-2B7; 1701; )	CG11514	FBgn0029586	2.51547	3.46903
144197_at	rdgBbeta (54E3-54E3; 1356; )	CG17818	FBgn0027872	2.50541	5.34562	4.56583	5.2422
153425_at	CG8501 (49A2-49A2; 902; )	CG8501	FBgn0033724	2.41015	3.46903
153938_at	CG10967 (69E1-69E2; 3355; )	CG10967	FBgn0036313	2.40188	2.72684	1.88476	1.99703
149504_at	CG11737 (85A5-85A5; 2107; )	CG11737	FBgn0037592	2.395	1.12669
146099_at	CG13116 (30C8-30C8; 630; )	CG13116	FBgn0032139	2.38881	3.46903	3.39747	0.942417
145534_at	CG4427 (21C4-21C4; 1453; )	CG4427	FBgn0031259	2.343	1.12669	5.9184	0.942417
151732_at	CG17834 (29D4-29D4; 1248; )	CG17834	FBgn0028394	2.328	1.12669	1.59717	1.97353
143552_at	Sox14 (60A14-60A14; 1603; Sox box protein 14)	CG3090	FBgn0005612	2.29301	1.12669	2.91657	0.942417
153444_at	JIL-1 (68A3-68A3; 5643; )	CG6297	FBgn0020412	2.23637	3.46903
154492_at	CG18212 (90C1-90C1; 2867; )	CG18212	FBgn0038535	2.22788	2.72684
145847_at	CG11034 (26A2-26A3; 2238; )	CG11034	FBgn0031741	2.22634	1.12669	2.459	1.99703
151587_at	GM816.3	CG13252	FBgn0037016_EST	2.21741	2.72684	1.95194	2.54811
150533_at	CG13641 (96B4-96B4; 429; )	CG13641	FBgn0039239	2.21585	3.79993
154756_at	ras (9E3-9E4; 2497; raspberry)	CG11485	FBgn0003204	2.17868	7.90422	1.74894	7.03221
153633_at	slmb (93B13-93C1; 2531; supernumerary limbs)	CG3412	FBgn0023423	2.17855	2.72684
145633_at	CG16995 (22D6-22D6; 304; )	CG16995	FBgn0031412	2.14279	1.12669	1.48098	1.29039
153774_at	lama (64D2-64D2; 2547; lamina ancestor)	CG10645	FBgn0016031	2.12821	3.46903	2.86879	0.942417
153013_at	BG:DS01068.2 (34F5-34F5; 3042; )	CG7469	FBgn0028916	2.12304	1.12669
152874_at	CG7701 (47C3-47C3; 4459; )	CG7701	FBgn0033559	2.12179	1.12669
145306_at	CG15044 (17B4-17B4; 471; )	CG15044	FBgn0030928	2.1081	3.46903
147285_at	CG18243 (52F5-52F6; 4249; )	CG18243	FBgn0034085	2.07955	3.79993	2.16076	2.54811
143011_at	CG4822 (21B1-21B1; 2894; )	CG4822	FBgn0031220	2.07926	5.37057	1.44623	5.2422
152222_at	BcDNA:GH09147 (42E2-42E2; 2859; )	CG4445	FBgn0027558	2.0664	7.35813
152563_at	CG5191 (92E10-92E11; 1938; )	CG5191	FBgn0038803	2.05727	8.5366
155099_at	bib (30F4-30F5; 3271; big brain)	CG4722	FBgn0000180	2.05158	6.19681
153872_at	brat (37C4-37C5; 3944; brain tumor)	CG10719	FBgn0010300	2.04546	3.46903	2.93565	0.942417
141465_at	CG10026 (37E3-37E3; 1143; )	CG10026	FBgn0032785	2.04325	1.12669	2.31115	0.942417
148640_at	CG11529 (68F8-68F8; 864; )	CG11529	FBgn0036264	2.03706	1.12669
152489_at	CG11509 (2B6-2B6; 742; )	CG11509	FBgn0029584	2.01675	5.47158	1.88325	2.54811
151094_at	CG3348 (97F6-97F6; 516; )	CG3348	FBgn0040609	2.01174	1.12669	4.46268	0.942417
150780_at	CG9989 (98D6-98D6; 1115; )	CG9989	FBgn0039593	1.99889	7.35813
141765_at	sgl (65D5-65D5; 2275; sugarless)	CG10072	FBgn0010851	1.98255	1.12669	1.81993	1.99703
147438_at	CG17527 (55C9-55C9; 669; )	CG17527	FBgn0034339	1.97807	1.12669	1.79175	2.1145
141301_at	tok (96A20-96A22; 5354; tolkin)	CG6863	FBgn0004885	1.97553	8.5366
151567_at	GH2738.	CG1607	FBgn0039844_EST	1.97037	5.47158
147803_at	CG9850 (59F8-60A1; 2601; )	CG9850	FBgn0034903	1.95649	8.5366
145855_at	CG9011 (26A6-26A6; 9586; )	CG9011	FBgn0031750	1.94908	1.12669	2.03734	2.54811
151572_r_at	GM162.3	CG2204	FBgn0001122_EST	1.93824	5.47158
152460_at	BcDNA:GH12663 (96B1-96B1; 2691; )	CG5807	FBgn0027539	1.92159	2.72684
149012_at	CG14073 (75D6-75D6; 2611; )	CG14073	FBgn0036814	1.91316	3.46903	2.38068	2.54811
151738_at	suppressor of white-apricot	CG3019	FBgn0003638_EST	1.91075	8.5366
145265_at	CG6762 (16D7-16D7; 580; )	CG6762	FBgn0030876	1.90608	7.90422
149905_at	CG14852 (88C7-88C7; 525; )	CG14852	FBgn0038242	1.90336	5.37057
152140_at	CG8678 (39C1-39C1; 1923; )	CG8678	FBgn0032935	1.90159	3.79993	1.50713	5.2422
152926_at	CG10570 (37B1-37B1; 802; )	CG10570	FBgn0040992	1.90015	5.47158
152303_at	CG15309 (9B6-9B6; 984; )	CG15309	FBgn0030183	1.89467	3.46903
148736_at	CG9040 (70C9-70C9; 677; )	CG9040	FBgn0036394	1.88019	3.46903	1.37553	4.81004
154688_at	CG8176 (85D22-85D23; 4340; )	CG8176	FBgn0037702	1.87154	5.47158
141203_at	CG2947 (3F6-3F6; 1778; )	CG2947	FBgn0029676	1.8678	3.79993
154607_at	Kr-h1 (26B4-26B4; 4090; Kruppel homolog 1)	CG9167	FBgn0028420	1.86669	3.46903	3.54997	1.99703
154514_at	Cortactin (93B7-93B7; 2400; Cortactin)	CG3637	FBgn0025865	1.86457	3.46903
143041_i_at	CG11700 (5E1-5E1; 1058; )	CG11700	FBgn0029856	1.86287	3.46903	1.578	2.54811
154946_at	CG5546 (75A4-75A4; 1745; )	CG5546	FBgn0036761	1.86097	3.46903
141257_at	Gs1 (21B1-21B1; 1901; Glutamine synthetase 1)	CG2718	FBgn0001142	1.85522	6.00604
153478_at	Stam (32B4-32B4; 2853; Signal transducing adaptor molecule)	CG6521	FBgn0027363	1.85134	1.12669
151577_at	GM4393.	CG1383	FBgn0035558_EST	1.84376	3.46903
147451_at	CG5489 (55E4-55E4; 1577; )	CG5489	FBgn0034366	1.84107	5.34562	1.54861	5.99108
153150_at	CG11899 (99A5-99A5; 1164; )	CG11899	FBgn0039649	1.84094	9.59812
150583_at	CG13660 (96C8-96C8; 1959; )	CG13660	FBgn0039320	1.83711	3.46903	2.63081	2.7892
154189_at	CG5081 (78D5-78D5; 1512; )	CG5081	FBgn0037084	1.83313	3.79993
152705_at	Ark (53F1-53F1; 4675; Apaf-1-related-killer)	CG6829	FBgn0024252	1.82727	3.46903	1.78564	1.29039
144151_at	nes (76A3-76A3; 2247; nessy)	CG9655	FBgn0026630	1.82509	1.12669	1.85598	2.7892
151636_at	LD12912	CG8582	FBgn0035772_EST	1.82096	5.37057
149420_at	CG1943 (84C1-84C1; 937; )	CG1943	FBgn0037468	1.81773	5.34562	1.69667	4.19376
143782_at	Cyp4p1 (45C1-45C1; 1572; Cytochrome P45-4p1)	CG10842	FBgn0015037	1.81623	3.46903
151909_at	CG6287 (32D5-32D5; 1257; )	CG6287	FBgn0032350	1.80129	5.47158	1.55767	5.37131
153396_at	CRMP (83B3-83B4; 2554; Collapsin Response Mediator Protein)	CG1411	FBgn0023023	1.79825	5.37057	2.63763	2.7892
141364_at	CG9021 (26A5-26A5; 1187; )	CG9021	FBgn0031747	1.79735	6.19681
148712_at	CG10140 (70A8-70A8; 543; )	CG10140	FBgn0036363	1.79584	3.46903
152892_at	CG9801 (85B2-85B3; 3385; )	CG9801	FBgn0037623	1.78208	7.90422	3.08097	2.54811
152120_at	Cyp6d5 (88A7-88A7; 1627; )	CG3050	FBgn0038194	1.78206	3.46903
154850_at	CG8483 (87E2-87E3; 1870; )	CG8483	FBgn0038126	1.78188	8.5366	5.38723	0.942417
151904_at	BcDNA:GH03163 (100B1-100B1; 2281; )	CG1408	FBgn0027598	1.77354	3.46903
143218_at	l(2)35Bg (35C1-35C1; 798; lethal (2) 35Bg)	CG4180	FBgn0001977	1.76907	1.12669	1.36917	2.7892
155010_at	not (75D1-75D1; 2568; non-stop)	CG4166	FBgn0013717	1.76594	5.34562	1.74247	2.54811
141536_at	CG8946 (53F10-53F10; 2026; )	CG8946	FBgn0034190	1.76399	5.37057
146381_at	CG13273 (36A10-36A10; 651; )	CG13273	FBgn0032608	1.7623	5.34562	1.97965	2.54811
141443_at	CG6957 (25F1-25F1; 1216; )	CG6957	FBgn0031717	1.75784	3.46903	1.41394	7.79101
147023_at	CG9005 (48B1-48B2; 4665; )	CG9005	FBgn0033638	1.75673	3.46903	2.38583	0.942417
152128_at	BcDNA:GH07643 (82D6-82D7; 2739; )	CG9761	FBgn0027570	1.73867	6.00604	1.56134	2.54811
153616_at	CG10425 (96C5-96C5; 1351; )	CG10425	FBgn0039304	1.73673	1.12669
155014_at	CG5262 (77C1-77C1; 1905; )	CG5262	FBgn0036988	1.72547	5.34562
153761_at	CG11089 (96B4-96B5; 2228; )	CG11089	FBgn0039241	1.72492	9.18972	1.65274	5.37131
145971_at	CG7052 (28C1-28C1; 1784; )	CG7052	FBgn0031932	1.7163	8.5366
154536_at	CG2903 (23A6-23A7; 2251; )	CG2903	FBgn0031450	1.70936	5.34562
144385_at	CG11511 (2B6-2B6; 1000; )	CG11511	FBgn0029585	1.69865	3.46903	1.8133	0.942417
155094_at	Hr39 (39C1-39C4; 3279; Hormone receptor-like in 39)	CG8676	FBgn0010229	1.69587	3.46903	1.88968	1.99703
141444_at	CG2471 (10F8-10F9; 1103; )	CG2471	FBgn0030357	1.69545	7.90422
152093_at	CG5822 (25C1-25C1; 2535; )	CG5822	FBgn0031674	1.69488	1.12669	1.42097	8.94827
142538_at	CG17531 (55C9-55C9; 692; )	CG17531	FBgn0034341	1.69265	2.72684
141267_at	CG7337 (22B4-22B6; 7602; )	CG7337	FBgn0031374	1.69065	3.46903
152679_at	CG10550 (96C8-96C8; 1897; )	CG10550	FBgn0039321	1.69043	3.46903
153405_at	CG10030 (24A5-24A5; 4588; )	CG10030	FBgn0031565	1.69032	5.37057
154900_at	CG7656 (71D4-71E1; 1459; )	CG7656	FBgn0036516	1.68935	3.46903	1.40491	4.37338
141397_at	CG8502 (49A2-49A2; 1413; )	CG8502	FBgn0033725	1.68635	6.19681
147277_at	CG18250 (52E10-52E11; 4777; )	CG18250	FBgn0034072	1.68599	2.72684
142737_at	CG5059 (77C4-77C4; 939; )	CG5059	FBgn0037007	1.67856	1.12669	1.59487	0.942417
147685_at	CG4269 (58E10-58E10; 523; )	CG4269	FBgn0034741	1.67429	3.46903
151224_f_at	CG13943 (50F4-50F4; 138; )	CG13943	FBgn0040748	1.6707	2.72684
152433_at	CBP (7A4-7A4; 2167; sarcoplasmic calcium-binding protein)	CG1435	FBgn0026144	1.66526	3.46903	1.58318	3.02253
152221_at	CG3987 (88E4-88E5; 1456; )	CG3987	FBgn0038292	1.66336	1.12669
141324_at	CG15818 (27F6-27F6; 1251; )	CG15818	FBgn0031910	1.66293	5.47158
143902_at	dj (84C1-84C1; 948; don juan)	CG1980	FBgn0019828	1.65517	9.18972
153065_at	lqf (66A2-66A3; 3787; liquid facets)	CG8532	FBgn0028582	1.65298	5.34562
148447_at	CG4665 (66F6-66F6; 708; dihydropteridine reductase)	CG4665	FBgn0035964	1.65096	7.81061	1.8092	2.54811
147694_at	Cyp6d2 (58F2-58F3; 1539; )	CG4373	FBgn0034756	1.64968	3.46903
152311_at	CG10577 (78B1-78B1; 4435; )	CG10577	FBgn0037049	1.64946	2.72684
146990_at	CG13215 (47E1-47E1; 351; )	CG13215	FBgn0033592	1.64906	3.46903
151634_at	LD12333	CG7398	FBgn0024921_EST	1.64616	1.12669
143869_at	vri (25D4-25D4; 3768; vrille)	CG14029	FBgn0016076	1.63843	1.12669	3.54338	2.1145
152122_at	CG10912 (55B2-55B2; 875; )	CG10912	FBgn0034296	1.63042	1.12669
154154_at	CG9393 (85D25-85D25; 1464; )	CG9393	FBgn0037710	1.62777	5.37057	1.59293	4.19376
150080_at	CG5840 (90B4-90B4; 867; )	CG5840	FBgn0038516	1.62611	3.46903	1.42631	5.37131
141338_at	CG1342 (100A3-100A3; 2018; )	CG1342	FBgn0039795	1.62357	9.59812	2.38389	1.66639
141412_at	CG6891 (17D3-17D4; 975; )	CG6891	FBgn0030955	1.62102	6.00604
147410_at	CG10911 (55B2-55B2; 1080; )	CG10911	FBgn0034295	1.61741	9.18972
148160_at	CG1265 (64B4-64B4; 549; )	CG1265	FBgn0035517	1.61287	1.12669	1.35427	3.94505
153071_at	CG7220 (47B7-47B7; 1733; )	CG7220	FBgn0033544	1.61106	1.12669
153524_at	Rab-RP1 (45B3-45B4; 2749; Rab-related protein 1)	CG8024	FBgn0015788	1.61046	3.46903	1.75236	1.29039
142349_at	CG18550 (87D9-87D9; 1346; )	CG18550	FBgn0038104	1.60805	9.18972
146882_at	CG11804 (45D7-45D8; 1934; )	CG11804	FBgn0033414	1.60343	3.46903	1.30429	7.35309
153604_at	CG14716 (86F1-86F1; 1097; )	CG14716	FBgn0037933	1.60144	8.5366
146437_at	CG10178 (36F10-36F10; 1500; )	CG10178	FBgn0032684	1.59538	8.82349
151989_at	CG3036 (25B5-25B5; 2711; )	CG3036	FBgn0031645	1.59395	5.47158	1.73156	4.19376
154485_at	kel (36E3-36E5; 5604; kelch)	CG7210	FBgn0001301	1.59254	5.47158	1.70335	5.2422
141512_at	CG10355 (37F1-37F1; 2813; )	CG10355	FBgn0032802	1.5925	3.46903
153239_at	CG8058 (45B1-45B1; 2136; )	CG8058	FBgn0033382	1.58999	3.79993
141495_at	Mlc-c (5A8-5A8; 1305; Myosin light chain cytoplasmic)	CG3201	FBgn0004687	1.58716	5.34562
153031_at	Cyp9f2 (87B14-87B14; 1667; )	CG11466	FBgn0038037	1.58664	5.47158
155053_at	CG8295 (52D11-52D11; 1585; Myelodysplasia/myeloid leukemia factor)	CG8295	FBgn0034051	1.58594	5.34562
154272_at	CG5725 (77B6-77B6; 1866; )	CG5725	FBgn0036981	1.58557	1.12669	1.44263	2.54811
145327_s_at	CG6900 (17D5-17D5; 265; )	CG6900	FBgn0030958	1.58435	5.37057
143221_at	Gli (35D6-35D6; 3820; Gliotactin)	CG3903	FBgn0001987	1.58414	6.00604
143563_at	zip (60E8-60E8; 6374; zipper)	CG15792	FBgn0005634	1.58124	5.34562
142300_at	Gliolectin (93F9-93F9; 1787; Gliolectin)	CG6575	FBgn0015229	1.57951	3.46903
148965_at	CG6259 (74E2-74E2; 536; )	CG6259	FBgn0036740	1.57773	3.46903
155000_at	CG7806 (29A5-29A5; 4911; )	CG7806	FBgn0032018	1.57622	3.79993	1.33099	7.03221
149323_at	CG16708 (83A4-83A4; 1791; )	CG16708	FBgn0037315	1.57524	1.12669	1.69872	1.99703
146987_at	CG13227 (47D8-47D8; 363; )	CG13227	FBgn0033589	1.57463	9.59812	1.54805	0.942417
143123_at	Hr46 (46F4-46F5; 2104; Hormone receptor-like in 46)	CG11823	FBgn0000448	1.57438	8.5366	2.25808	1.99703
147214_at	CG12861 (51B11-51B11; 1080; )	CG12861	FBgn0033953	1.57358	9.59812
141423_at	Nc (67C5-67C5; 1606; Nedd2-like caspase)	CG8091	FBgn0026404	1.5727	3.79993
148988_at	CG13696 (75B13-75B13; 339; )	CG13696	FBgn0036779	1.57159	1.12669	1.50814	4.81004
142919_s_at	CG2049 (45C1-45C1; 2417; )	CG2049	FBgn0033398	1.5693	6.19681
151707_s_at	LD42588	CG3727	FBgn0010583_EST	1.56772	3.46903	1.87509	4.37338
141361_at	CG11880 (99A1-99A1; 3177; )	CG11880	FBgn0039637	1.56724	9.59812
153747_at	drk (50B1-50B1; 1500; downstream of receptor kinase)	CG6033	FBgn0004638	1.56408	3.46903
149518_at	CG8112 (85B2-85B2; 1885; )	CG8112	FBgn0037612	1.56147	5.34562
151637_at	M6	CG7540	FBgn0037092_EST	1.56147	3.46903
151048_f_at	CG14844 (88C3-88C3; 162; )	CG14844	FBgn0040561	1.56099	3.79993
141748_at	CG5775 (66E1-66E1; 837; )	CG5775	FBgn0035927	1.56051	3.46903
152325_at	CG10374 (95B8-95B9; 1407; )	CG10374	FBgn0039114	1.55852	5.47158
149234_at	CG11425 (79E4-79E4; 956; )	CG11425	FBgn0037167	1.55577	6.77112	1.30819	3.02253
154867_at	CG1070 (84C1-84C3; 2651; Alhambra)	CG1070	FBgn0037471	1.55559	9.18972
154391_at	CG7777 (47F13-47F13; 1371; )	CG7777	FBgn0033635	1.55497	8.82349
151733_at	LP7553.	CG5304	FBgn0032396_EST	1.55439	5.37057	1.40677	5.37131
154661_at	CG17937 (36A10-36A10; 1051; )	CG17937	FBgn0032610	1.54772	3.46903	1.97367	1.29039
150941_f_at	CG15567 (100C3-100C3; 195; )	CG15567	FBgn0039843	1.54699	3.46903
151329_f_at	CG15223 (10E1-10E1; 171; )	CG15223	FBgn0040855	1.54645	3.46903
151295_at	CG14148 (68A1-68A1; 291; )	CG14148	FBgn0040821	1.54437	1.12669	1.3702	0.942417
152430_at	CG3845 (49E1-49E1; 4651; )	CG3845	FBgn0033780	1.54417	8.5366
142143_at	wun (45D1-45D3; 1584; wunen)	CG8804	FBgn0016078	1.54367	6.00604	1.40809	3.94505
149869_at	CG9922 (88A7-88A7; 375; )	CG9922	FBgn0038196	1.54281	5.34562
147662_at	CG11275 (58C5-58C5; 1533; )	CG11275	FBgn0034706	1.54103	3.46903	1.66322	1.97353
144004_at	EG:133E12.2 (2C2-2C2; 5830; )	CG16902	FBgn0023546	1.53819	1.12669	2.12737	0.942417
152088_at	BcDNA:GH07066 (98B2-98B2; 3429; )	CG5508	FBgn0027579	1.53743	6.00604	1.45183	2.54811
143928_at	Elf (33E1-33E1; 3424; Ef1alpha-like factor)	CG6382	FBgn0020443	1.53642	5.34562	1.32657	5.2422
141373_at	CG18117 (40E1-40E1; 1393; )	CG18117	FBgn0032993	1.52959	5.47158
153608_at	CG5134 (55B9-55B9; 845; )	CG5134	FBgn0034311	1.52881	5.47158
149768_s_at	Cyp9f3 (87B14-87B14; 1549; )	CG17875	FBgn0038034	1.52827	5.34562
154792_at	pnut (44B3-44B4; 2444; peanut)	CG8705	FBgn0013726	1.52714	1.12669
148005_at	CG12023 (62B4-62B6; 1236; )	CG12023	FBgn0035278	1.52548	5.34562	1.46914	0.942417
147059_s_at	CG18342 (48F1-48F1; 213; )	CG18342	FBgn0033689	1.52199	2.72684	1.54411	1.66639
154297_at	CG9934 (34A5-34A5; 4361; )	CG9934	FBgn0032467	1.52162	3.46903	1.52594	2.54811
154229_at	CG10932 (7C6-7C6; 1403; )	CG10932	FBgn0029969	1.52098	6.00604	1.63353	1.66639
152274_at	CG10650 (37B9-37B9; 1509; )	CG10650	FBgn0032735	1.51883	1.12669	1.43426	0.942417
151244_f_at	CG12431 (47C7-47C7; 153; )	CG12431	FBgn0040769	1.51406	3.46903
154125_at	CG7590 (68B1-68B1; 1601; )	CG7590	FBgn0036151	1.51369	7.81061
143665_at	fra (49A12-49B1; 6279; frazzled)	CG8581	FBgn0011592	1.5136	7.90422
154170_at	CG5854 (95C12-95C12; 1549; )	CG5854	FBgn0039130	1.51299	5.47158
150127_at	CG7142 (90F6-90F6; 1250; )	CG7142	FBgn0038595	1.51153	1.12669	2.75505	0.942417
151657_at	LD19671	CG18604	FBgn0034378_EST	1.51084	7.35813
148396_f_at	CG13666 (66C8-66C8; 129; )	CG1366	FBgn0035882	1.5104	3.46903
154121_at	CG6818 (75F6-75F6; 1714; )	CG6818	FBgn0036846	1.51028	3.46903	1.3362	1.97353
143472_at	Ten-m (79E2-79E2; 10242; Tenascin major)	CG5723	FBgn0004449	1.50605	7.90422
153333_at	CG11444 (4C4-4C4; 1230; )	CG11444	FBgn0029715	1.50416	8.82349
151193_f_at	CG15381 (22C1-22C1; 123; )	CG15381	FBgn0040716	1.50395	3.46903
143020_at	CG6831 (66D6-66D6; 8511; )	CG6831	FBgn0035910	1.50144	9.59812	1.52074	3.94505
147024_at	CG9003 (48B2-48B2; 1518; )	CG9003	FBgn0033639	1.49789	5.34562	1.41137	3.02253
143638_at	eff (88D2-88D2; 1923; effete)	CG7425	FBgn0011217	1.49519	7.35813
143564_at	slbo (60C6-60C6; 1967; slow border cells)	CG4354	FBgn0005638	1.49373	1.12669	1.31124	0.942417
143573_at	spi (37F1-37F2; 1039; spitz)	CG10334	FBgn0005672	1.48903	9.18972	2.18321	1.97353
153197_at	Eip75B (75A10-75B6; 4527; Ecdysone-induced protein 75B)	CG8127	FBgn0000568	1.48826	1.12669	2.80144	0.942417
154148_at	CG5605 (77B4-77B4; 2185; )	CG5605	FBgn0036974	1.48539	6.00604
154252_at	LanA (65A6-65A6; 11555; Laminin A)	CG10236	FBgn0002526	1.48539	5.34562
147696_at	CG13510 (58F3-58F3; 320; )	CG13510	FBgn0034758	1.48503	5.47158	1.60574	2.54811
151713_at	LD44245	CG18024	FBgn0032070_EST	1.48441	6.19681
153219_at	CG7768 (70D2-70D2; 1362; )	CG7768	FBgn0036415	1.48425	9.59812
154346_at	numb (30B5-30B6; 2758; numb)	CG3779	FBgn0002973	1.48333	3.46903
153482_at	CG10225 (95B7-95B7; 1726; )	CG10225	FBgn0039110	1.48242	5.34562
151885_at	BcDNA:GH02901 (13A5-13A5; 2531; )	CG9009	FBgn0027601	1.48235	6.77112	1.49401	7.79101
151021_at	CG11985 (85C4-85C4; 258; )	CG11985	FBgn0040534	1.48223	5.47158
143941_at	Atet (24E4-24E4; 3348; ABC transporter expressed in trachea)	CG2969	FBgn0020762	1.48054	2.72684	1.42473	0.942417
151241_f_at	CG13233 (47D1-47D1; 159; )	CG13233	FBgn0040767	1.48007	3.46903
150427_at	CG4656 (94E1-94E1; 2850; )	CG4656	FBgn0039055	1.47942	3.79993
151445_at	CG6115 (36A11-36A11; 566; )	CG6115	FBgn0040985	1.47925	3.46903
151842_at	BcDNA:GH02250 (99D5-99D5; 611; )	CG7929	FBgn0027614	1.47914	9.59812
142891_at	CG17052 (19C1-19C1; 1383; )	CG17052	FBgn0031097	1.47907	9.18972
146046_at	CG9321 (29E4-29E4; 2393; )	CG9321	FBgn0032063	1.47758	1.12669	1.45373	2.54811
154058_at	CG5295 (70F5-70F5; 2429; )	CG5295	FBgn0036449	1.47633	1.12669	1.82202	1.66639
154294_at	CG1837 (10D5-10D5; 1693; )	CG1837	FBgn0030329	1.47585	6.00604
153383_at	CG17735 (82E1-82E1; 7345; )	CG17735	FBgn0037277	1.47312	7.90422	1.32931	5.99108
152160_at	Hr78 (78D7-78D7; 2246; Hormone-receptor-like in 78)	CG7199	FBgn0015239	1.47153	2.72684
143588_at	HmgZ (57F8-57F9; 1140; HMG protein Z)	CG17921	FBgn0010228	1.47086	6.00604
142558_s_at	BcDNA:LD08743 (42C3-42C4; 1860; )	CG3265	FBgn0027066	1.46998	7.90422
152899_at	smi35A (34F1-34F2; 4023; smell impaired 35A)	CG4551	FBgn0016930	1.46937	9.18972
152540_at	CG11912 (21B7-21B8; 886; )	CG11912	FBgn0031248	1.46901	6.00604
142677_s_at	Pk61C (61A3-61A4; 3258; Protein kinase 61C)	CG1210	FBgn0020386	1.46887	3.79993
154552_at	CG3409 (42C1-42C1; 3138; )	CG3409	FBgn0033095	1.46756	3.46903	1.50614	4.37338
143961_at	Cht1 (40D5-40E1; 1527; Chitinase 1)	CG17682	FBgn0022703	1.46675	5.47158
148087_at	CG14957 (63B13-63B13; 291; )	CG14957	FBgn0035412	1.46589	9.59812
153951_at	ImpE2 (63E1-63E1; 1630; Ecdysone-inducible gene E2)	CG1934	FBgn0001254	1.46584	6.77112	1.62989	1.97353
153410_at	CG1318 (64B6-64B6; 1901; )	CG1318	FBgn0035527	1.46573	3.46903	1.31169	7.79101
153866_at	CG4710 (21E3-21E3; 1478; )	CG4710	FBgn0031303	1.46546	5.34562
148915_at	CG9710 (73C2-73C3; 1047; )	CG9710	FBgn0036664	1.46511	3.46903
153060_at	EG:25E8.4 (2F2-2F2; 1415; )	CG2865	FBgn0023526	1.46182	3.46903
153703_at	emc (61D1-61D2; 2043; extra macrochaetae)	CG1007	FBgn0000575	1.4602	3.46903
154791_at	CG14207 (18D8-18D8; 1175; )	CG14207	FBgn0031037	1.45828	5.47158
148450_at	CG4484 (67A1-67A1; 2052; )	CG4484	FBgn0035968	1.4563	1.12669	1.77978	4.37338
152189_at	CG3962 (89E13-89E13; 2646; )	CG3962	FBgn0038475	1.4554	5.34562	1.8178	1.99703
144592_at	CG3823 (5E1-5E1; 1265; )	CG3823	FBgn0029863	1.45533	3.46903	1.4868	0.942417
143674_at	Mvl (93B5-93B7; 2158; Malvolio)	CG3671	FBgn0011672	1.45497	3.46903
153321_at	Rga (83B4-83B5; 2762; Regena)	CG2161	FBgn0017550	1.4549	6.00604
154479_at	CG8507 (85E9-85E9; 1363; )	CG8507	FBgn0037756	1.45471	2.72684
152905_at	CG8054 (45B1-45B1; 2973; )	CG8054	FBgn0033386	1.45345	1.12669
151575_at	GM3596.	CG8037	FBgn0036914_EST	1.45298	7.90422
147319_at	CG8317 (53C7-53C7; 693; )	CG8317	FBgn0034140	1.4518	6.00604
144764_at	CG3102 (8F2-8F2; 996; )	CG3102	FBgn0030147	1.45167	5.47158
150403_at	CG6660 (94D4-94D4; 819; )	CG6660	FBgn0039030	1.45103	9.59812	1.31903	3.94505
150422_at	CG17110 (94E1-94E1; 1224; )	CG17110	FBgn0039050	1.45055	9.59812	1.42501	5.99108
153102_at	CG7696 (91B6-91B6; 2671; )	CG7696	FBgn0038634	1.44794	8.5366	1.49772	4.37338
152310_at	CG13848 (94B2-94B2; 1103; )	CG13848	FBgn0038966	1.44706	6.77112
143029_at	CG15820 (62D1-62D1; 897; )	CG15820	FBgn0035312	1.44594	6.00604
152304_at	CG11963 (85C1-85C2; 1762; )	CG11963	FBgn0037643	1.44589	5.37057
152157_at	CG3223 (84E6-84E6; 1462; )	CG3223	FBgn0037538	1.44459	8.5366
142323_at	CG12699 (54B7-54B7; 657; )	CG12699	FBgn0034207	1.44161	8.5366
153745_at	CG2723 (84E6-84E6; 1314; )	CG2723	FBgn0037542	1.43874	5.47158	1.78447	0.942417
151400_f_at	CG12650 (8E1-8E1; 228; )	CG12650	FBgn0040932	1.43753	7.90422
151213_f_at	CG14503 (55C5-55C5; 177; )	CG14503	FBgn0040737	1.43312	5.34562
154626_at	Hsc70Cb (70C11-70C11; 3143; )	CG6603	FBgn0026418	1.43294	3.46903
151848_at	CG9664 (23E2-23E3; 1919; )	CG9664	FBgn0031515	1.4321	2.72684	1.33746	3.94505
151742_at	SD3655.	CG12004	FBgn0035236_EST	1.43104	6.19681
153449_at	CG4912 (31B5-31C1; 817; )	CG4912	FBgn0032198	1.42794	3.46903
154083_at	CG8954 (34D6-34D6; 4064; )	CG8954	FBgn0019890	1.42717	3.46903
151620_at	LD8622.	CG7867	FBgn0013718_EST	1.42124	6.77112
142461_at	CG11300 (59F7-59F7; 541; )	CG11300	FBgn0034901	1.42092	8.5366
141621_at	CG15609 (53E11-53F1; 3771; )	CG15609	FBgn0034180	1.42059	6.00604
153266_at	CG10359 (63E3-63E4; 1675; )	CG10359	FBgn0035452	1.42036	6.19681	1.47546	1.29039
153180_at	CG6169 (72A1-72A1; 2926; )	CG6169	FBgn0036534	1.41583	6.77112
144829_at	CG15209 (9F4-9F4; 444; )	CG15209	FBgn0030237	1.41423	5.47158
146444_at	CG15164 (37A4-37A4; 840; )	CG15164	FBgn0032697	1.41269	3.46903
152629_at	CG5455 (97B2-97B2; 2611; )	CG5455	FBgn0039430	1.41145	5.34562	1.38449	2.54811
149551_at	CG16751 (85D11-85D11; 1509; )	CG16751	FBgn0037681	1.41095	7.81061
147920_at	CG12313 (61B2-61B2; 1455; )	CG12313	FBgn0035124	1.41055	7.90422
151655_at	LD19312	CG8443	FBgn0034087_EST	1.4104	5.37057	1.51064	4.37338
142269_at	porin (32B3-32B4; 1369; porin)	CG6647	FBgn0004363	1.40946	5.34562
153776_at	CG7863 (42A2-42A2; 2226; )	CG7863	FBgn0033051	1.40915	5.47158
141785_at	CG6501 (54D1-54D1; 2223; )	CG6501	FBgn0034243	1.40861	3.79993
152297_at	CG11228 (56D10-56D10; 2261; )	CG11228	FBgn0034453	1.40779	7.81061
143702_at	Gp150 (58D3-58D4; 4195; Metallothionein A promoter construct of Fashena)	CG5820	FBgn0013272	1.40728	7.35813
154653_at	Lac (49A7-49A7; 2143; Lachesin)	CG12369	FBgn0010238	1.40692	6.77112
147569_at	CG10404 (57B2-57B2; 955; )	CG10404	FBgn0034543	1.40642	9.59812
143843_at	Rab11 (93B12-93B13; 1601; Rab-protein 11)	CG5771	FBgn0015790	1.40185	5.47158
142251_at	for (24A2-24A2; 5999; foraging)	CG10033	FBgn0000721	1.40153	3.46903
143656_at	Rsf1 (31C5-31C5; 1158; Repressor splicing factor 1)	CG5655	FBgn0011305	1.40054	6.00604
141342_at	CG6145 (50B4-50B5; 2143; )	CG6145	FBgn0033853	1.39977	3.46903
144063_at	CREG (90A6-90A6; 935; Cellular Repressor of E1A-stimulated Genes)	CG5413	FBgn0025456	1.39962	7.81061
153999_at	l(2)k05815 (39E3-39E3; 845; )	CG2207	FBgn0022155	1.39901	9.59812
151276_f_at	CG13452 (71D2-71D2; 249; )	CG13452	FBgn0040803	1.39834	7.35813
152798_at	Cyp12c1 (75D2-75D2; 1604; )	CG4120	FBgn0036806	1.39792	5.34562
154757_at	CG14991 (64A8-64A8; 2423; )	CG14991	FBgn0035498	1.3979	6.77112
154480_at	blot (74B4-74B4; 2829; bloated tubules)	CG3897	FBgn0027660	1.39729	5.34562
141392_at	CG16791 (93D6-93D6; 2012; )	CG16791	FBgn0038881	1.39715	1.12669	1.3476	0.942417
141493_at	fog (20A4-20A5; 3059; folded gastrulation)	CG9559	FBgn0000719	1.39639	9.59812
152306_at	CG11058 (12B9-12B10; 2254; )	CG11058	FBgn0030531	1.39635	5.47158
153222_at	CG1908 (10A8-10A9; 2264; )	CG1908	FBgn0030274	1.39481	9.59812
150308_at	CG6056 (93D4-93D4; 469; )	CG6056	FBgn0038875	1.39315	5.37057
153960_at	lin19 (43F5-43F5; 3183; lin-19-like)	CG1877	FBgn0015509	1.39222	6.77112
147620_at	CG9822 (57D8-57D8; 797; )	CG9822	FBgn0034623	1.39221	9.59812
150266_at	CG5417 (92E12-92E12; 518; )	CG5417	FBgn0038808	1.39154	7.81061
147631_at	CG15678 (57F6-57F6; 594; )	CG15678	FBgn0034647	1.39076	2.72684	1.95561	0.942417
147072_at	CG13168 (48F5-48F5; 1089; )	CG13168	FBgn0033705	1.38935	9.59812
141472_at	Glt (29E2-29E2; 3334; Glutactin)	CG9280	FBgn0001114	1.38913	5.47158
151876_at	Reg-2 (61C7-61C7; 881; )	CG3200	FBgn0016715	1.38863	6.19681
149614_at	CG5361 (85F9-85F9; 1353; )	CG5361	FBgn0037786	1.38817	7.35813
143197_at	Hsp68 (95D5-95D5; 1908; Heat shock protein 68)	CG5436	FBgn0001230	1.38725	3.79993
153991_at	CG9171 (26A2-26A2; 2785; )	CG9171	FBgn0031738	1.38725	5.37057
142416_at	CG3814 (49D3-49D3; 919; )	CG3814	FBgn0033779	1.38637	5.47158
154502_at	CG8668 (28E7-28E7; 2072; )	CG8668	FBgn0031988	1.38625	5.47158
155059_at	CG9318 (38E3-38E4; 2565; )	CG9318	FBgn0032880	1.38555	3.46903
153546_at	Fim (15F3-15F4; 2807; Fimbrin)	CG8649	FBgn0024238	1.38511	6.00604
152879_at	CG7802 (99C5-99C5; 2950; )	CG7802	FBgn0039704	1.38454	6.77112	1.32507	1.29039
152021_at	Hrb87F (87F7-87F7; 2241; Heterogeneous nuclear ribonucleoprotein at 87F)	CG12749	FBgn0004237	1.38392	5.37057	1.40186	3.44941
145977_at	CG13796 (28C2-28C2; 380; )	CG13796	FBgn0031939	1.38332	9.59812
147830_at	CG3907 (60A16-60B1; 1688; )	CG3907	FBgn0034958	1.3797	5.34562
154517_at	CG5014 (4A2-4A2; 1991; )	CG5014	FBgn0029687	1.37847	6.00604
151936_at	CG9216 (14A6-14A8; 5764; )	CG9216	FBgn0030726	1.37841	8.5366
145956_at	CG5958 (27F7-27F7; 995; )	CG5958	FBgn0031913	1.37823	9.59812
155151_at	CG10916 (55B9-55B9; 856; )	CG10916	FBgn0034312	1.3778	1.12669
153145_at	Tpr2 (36A2-36A3; 2218; Tetratricopeptide repeat protein 2)	CG4599	FBgn0032586	1.37476	7.90422
141577_at	CG1902 (45F5-45F6; 1417; )	CG1902	FBgn0033434	1.37442	2.72684
141382_at	CG7702 (91B7-91B7; 2369; )	CG7702	FBgn0038638	1.37414	1.12669	1.34217	2.1145
153074_at	CG17838 (92F10-92F10; 1802; )	CG17838	FBgn0038826	1.37348	7.90422
154026_at	Snap (77B3-77B3; 2042; Soluble NSF attachment protein)	CG6625	FBgn0011712	1.37188	8.5366
153165_at	CG15015 (64B7-64B7; 2106; )	CG15015	FBgn0035533	1.37133	9.59812
142479_at	CG17533 (55C9-55C9; 691; )	CG17533	FBgn0034342	1.37085	5.34562
143493_at	Eig71Ee (71E4-71E4; 1483; Ecdysone-induced gene 71Ee)	CG7604	FBgn0004592	1.37014	5.34562	1.3617	3.94505
144174_at	inx2 (6E4-6E5; 1819; )	CG4590	FBgn0027108	1.36963	5.34562
146009_at	CG8498 (28E9-28E9; 273; )	CG8498	FBgn0031992	1.36953	5.34562
145511_at	CG3164 (21B1-21B1; 2283; )	CG3164	FBgn0031221	1.36924	8.5366
153400_at	CG1129 (82E2-82E2; 1814; )	CG1129	FBgn0037279	1.36871	3.46903
142508_at	CG3800 (59B6-59B6; 1327; )	CG3800	FBgn0034802	1.36826	5.47158
145376_at	CG14204 (18D6-18D6; 2232; )	CG14204	FBgn0031032	1.36821	5.47158
151378_at	CG3712 (4B5-4B5; 318; )	CG3712	FBgn0040907	1.36682	3.79993
153990_at	Gst2 (53F11-53F11; 1394; Glutathione S transferase 2)	CG8938	FBgn0010226	1.3664	8.5366
154273_at	HmgD (57F9-57F9; 890; High mobility group protein D)	CG17950	FBgn0004362	1.36625	3.46903
145385_at	CG14214 (18D11-18D11; 565; )	CG14214	FBgn0031049	1.36622	5.47158
154810_at	CG6199 (68A8-68A8; 2642; )	CG6199	FBgn0036147	1.36603	5.47158
153996_at	me31B (31C1-31C1; 1633; maternal expression at 31B)	CG4916	FBgn0004419	1.36528	5.47158
153778_at	Ptpmeg (61C1-61C1; 3211; )	CG1228	FBgn0035133	1.36329	8.5366
142948_at	Stat92E (92E8-92E8; 3647; Signal-transducer and activator of transcription protein at 92E)	CG4257	FBgn0016917	1.36321	3.46903
154637_at	BG:DS00797.5 (34D1-34D1; 2509; )	CG7559	FBgn0028539	1.36239	5.37057
153538_at	CG8839 (49A1-49A1; 1985; )	CG8839	FBgn0033717	1.36231	6.19681	1.35771	2.7892
153330_at	CG13849 (94B1-94B2; 1560; )	CG13849	FBgn0038964	1.36205	1.12669
152136_at	BcDNA:GH07774 (31D10-31D10; 4029; )	CG5366	FBgn0027568	1.36124	3.79993
147805_at	CG11169 (60A1-60A2; 822; )	CG11169	FBgn0034905	1.36082	5.37057	1.41314	2.54811
153307_at	Hsp27 (67B2-67B2; 1206; Heat shock protein 27)	CG4466	FBgn0001226	1.35951	3.46903	1.33092	4.81004
142569_at	slgA (19F2-19F2; 3211; sluggish A)	CG1417	FBgn0003423	1.35659	3.46903
146982_at	CG9084 (47D6-47D6; 762; )	CG9084	FBgn0033582	1.35647	6.00604
149842_at	CG9792 (87E11-87E11; 1695; )	CG9792	FBgn0038152	1.35503	3.46903
153811_at	CG5738 (55B8-55B8; 891; )	CG5738	FBgn0034306	1.35316	5.47158
154899_at	CG9088 (26B1-26B1; 5946; )	CG9088	FBgn0031759	1.35098	9.59812
153868_at	CG2813 (21C6-21C6; 1051; )	CG2813	FBgn0031268	1.35069	3.46903
143500_at	rho (62A3-62A3; 2558; rhomboid)	CG1004	FBgn0004635	1.35038	9.59812
141278_at	CG9905 (102D1-102D1; 1341; )	CG9905	FBgn0039917	1.34809	6.00604
149035_at	CG14084 (76A3-76A3; 354; )	CG14084	FBgn0036855	1.348	3.46903
141438_at	grh (54F1-54F4; 4748; grainy head)	CG5058	FBgn0004586	1.34782	8.5366
149719_at	CG18347 (87A7-87A7; 1666; )	CG18347	FBgn0037969	1.34764	6.00604
153879_at	Sd (37E3-37E3; 2089; Segregation distorter)	CG9999	FBgn0003346	1.34636	3.46903
148410_at	CG6776 (66D4-66D4; 776; )	CG6776	FBgn0035904	1.346	8.5366
153739_at	CG11059 (102F1-102F1; 3562; )	CG11059	FBgn0039928	1.34595	5.37057
153499_at	exd (14A1-14A1; 2361; extradenticle)	CG8933	FBgn0000611	1.34485	5.34562
152422_at	CG3541 (60D7-60D8; 2417; )	CG3541	FBgn0035030	1.34398	8.82349	1.38542	1.99703
153773_at	CG5784 (54F6-55A1; 1279; )	CG5784	FBgn0034282	1.3434	3.79993
143045_at	CG7381 (87D7-87D7; 2429; )	CG7381	FBgn0038098	1.34328	5.47158	1.35211	7.03221
151651_at	LD18634	CG13906	FBgn0035177_EST	1.3428	7.81061
153819_at	CG7421 (79A5-79A5; 2559; )	CG7421	FBgn0037137	1.34268	5.34562
153525_at	CG7510 (74E2-74E2; 3872; )	CG7510	FBgn0036741	1.3413	2.72684	1.3573	2.54811
152614_at	CG14021 (25D5-25D6; 2617; )	CG14021	FBgn0031702	1.34109	9.59812
151629_at	LD1657.	CG7085	FBgn0031402_EST	1.34079	5.37057
143317_at	Ras85D (85D22-85D22; 1933; Ras oncogene at 85D)	CG9375	FBgn0003205	1.33891	5.37057
152198_at	BcDNA:GH08789 (45B1-45B1; 3609; )	CG8059	FBgn0027561	1.33813	3.46903
151615_at	LD4789.	CG7372	FBgn0036522_EST	1.33789	6.00604
153092_at	Chd64 (64A9-64A9; 1210; )	CG14996	FBgn0035499	1.33785	5.47158
150009_at	CG17931 (89B22-89B22; 553; )	CG17931	FBgn0038421	1.33748	6.00604
153446_at	CG10068 (84C3-84C3; 1633; )	CG10068	FBgn0037473	1.33723	7.81061
153799_at	CG1823 (102E1-102E1; 2717; )	CG1823	FBgn0039922	1.3371	6.77112
151175_at	CG11341 (64B8-64B8; 230; )	CG11341	FBgn0040698	1.33626	5.34562
144587_f_at	CG18282 (5E1-5E1; 806; )	CG18282	FBgn0029855	1.33607	1.12669	1.48986	0.942417
151929_at	CG10509 (57D3-57D4; 1829; )	CG10509	FBgn0034613	1.33526	5.37057
145712_at	CG2774 (23F2-23F2; 1450; )	CG2774	FBgn0031534	1.33402	3.79993	1.41532	2.54811
141824_at	GH02203	CG8803	FBgn0016970_EST	1.33394	3.79993
141666_at	CG11844 (96B20-96B20; 1535; )	CG11844	FBgn0039279	1.33366	6.00604
144150_at	tafazzin (49C1-49C1; 1738; )	CG8766	FBgn0026619	1.33322	6.00604
143851_at	TfIIEbeta (64B6-64B6; 879; Transcription factor IIEbeta)	CG1276	FBgn0015829	1.3326	7.35813
154561_at	CG9412 (87F7-87F7; 3065; )	CG9412	FBgn0038164	1.33166	7.35813
150233_at	CG4783 (92C1-92C1; 386; )	CG4783	FBgn0038756	1.33127	3.46903
144051_at	ari2 (58C7-58D1; 3002; ariadne 2)	CG5709	FBgn0025186	1.33121	2.72684	1.45113	0.942417
143597_at	Rac1 (61F5-61F5; 1782; glass multimer reporter construct of Nolan)	CG2248	FBgn0010333	1.33118	9.59812
143912_at	ATPCL (52E1-52E1; 3745; ATP citrate lyase)	CG8322	FBgn0020236	1.33044	9.18972
141756_at	CG7717 (91C2-91C3; 5334; )	CG7717	FBgn0038648	1.33035	5.34562
153699_at	SsRbeta (72D7-72D7; 943; Signal sequence receptor beta)	CG5474	FBgn0011016	1.33	5.47158
153973_at	CG6801 (68F3-68F3; 1382; )	CG6801	FBgn0036247	1.32957	5.37057
141466_at	CG15099 (55F3-55F3; 8327; )	CG15099	FBgn0034400	1.32935	5.34562
149779_at	CG18549 (87C1-87C1; 1634; )	CG18549	FBgn0038053	1.32915	8.5366
153539_at	Gasp (83D4-83D4; 1460; )	CG10287	FBgn0026077	1.32868	5.34562
154832_at	Hrb98DE (98D3-98D3; 1887; Heterogeneous nuclear ribonucleoprotein at 98DE)	CG9983	FBgn0001215	1.3282	9.18972
154351_at	Pros45 (19F2-19F2; 1396; Saccharomyces cerevisiae UAS construct a of Cheng)	CG1489	FBgn0020369	1.32734	6.00604
147336_at	CG6426 (53D15-53D15; 426; )	CG6426	FBgn0034162	1.32663	3.46903
141218_at	Hrb27C (27C4-27C4; 2187; Heterogeneous nuclear ribonucleoprotein at 27C)	CG10377	FBgn0004838	1.32653	5.34562
143537_at	gol (60E11-60E11; 2379; goliath)	CG2679	FBgn0004919	1.32553	5.34562
152366_at	CG11170 (58C5-58C5; 995; )	CG11170	FBgn0034705	1.3252	2.72684	1.55625	1.99703
151409_at	CG12643 (9B9-9B9; 234; )	CG12643	FBgn0040942	1.32477	5.34562
151522_at	GH13437	CG5889	FBgn0039493_EST	1.32452	5.34562
149351_at	CG2051 (83C1-83C1; 1850; )	CG2051	FBgn0037376	1.32449	8.5366
141584_at	Crag (7F4-7F4; 5662; Calmodulin-binding protein related to a Rab3 GDP/GTP exchange protein)	CG12737	FBgn0025864	1.32426	9.18972
154225_at	U2af38 (21B6-21B6; 1233; U2 small nuclear riboprotein auxiliary factor 38)	CG3582	FBgn0017457	1.32395	5.47158
143811_at	nonA-l (89D6-89D6; 1960; nonA-like)	CG10328	FBgn0015520	1.32392	5.47158
142186_at	Rpn6 (51C1-2 ; Proteasome p44.5 subunit)	CG10149	FBgn0028689	1.3237	9.59812
141776_at	CG12428 (98A8-98A9; 2402; )	CG12428	FBgn0039543	1.3236	3.46903
148196_at	CG12493 (64C2-64C2; 789; )	CG12493	FBgn0035571	1.32334	5.47158
141678_at	CG1697 (10C6-10C6; 1967; )	CG1697	FBgn0030318	1.32254	5.34562
148422_at	CG5804 (66D15-66D15; 249; )	CG5804	FBgn0035926	1.32124	5.47158
146170_at	CG7363 (31F1-31F1; 1584; )	CG7363	FBgn0032269	1.32084	6.19681
150157_at	CG14300 (91B8-91B8; 285; )	CG14300	FBgn0038643	1.32048	9.59812
147284_at	CG10734 (52F4-52F4; 1251; )	CG10734	FBgn0034082	1.32023	9.59812
147314_at	CG7813 (53C4-53C4; 2285; )	CG7813	FBgn0034133	1.31955	6.00604
153684_at	cact (35F8-35F9; 1918; cactus)	CG5848	FBgn0000250	1.31928	9.18972
143858_at	crq (21C3-21C3; 2697; croquemort)	CG4280	FBgn0015924	1.3191	9.59812
153355_at	CG2118 (100F1-100F1; 2351; )	CG2118	FBgn0039877	1.319	3.46903
146219_at	CG12291 (32D1-32D1; 382; )	CG12291	FBgn0032330	1.31805	1.12669
149305_at	CG1124 (82E7-82E7; 1123; )	CG1124	FBgn0037290	1.31805	3.79993
143572_at	Cyp4d1 (2E1-2E1; 1671; Cytochrome P45-4d1)	CG3656	FBgn0005670	1.31802	6.77112
149687_at	CG6764 (86E5-86E5; 701; )	CG6764	FBgn0037899	1.31792	5.37057
154999_at	grp (36A6-36A7; 2316; grapes)	CG17161	FBgn0011598	1.31671	6.00604
153258_at	CG4860 (87B6-87B6; 1380; )	CG4860	FBgn0037999	1.31644	5.34562	1.41717	1.29039
146910_at	CG1513 (46C4-46C4; 2571; )	CG1513	FBgn0033463	1.31621	8.5366
141778_at	CG5902 (95D1-95D1; 1603; )	CG5902	FBgn0039136	1.31552	8.5366
152723_at	CG4384 (67A8-67A8; 1148; )	CG4384	FBgn0035975	1.31502	6.00604
146532_at	CG10746 (38B5-38B6; 1306; )	CG10746	FBgn0032844	1.31398	9.59812
151736_at	LP11629	CG3451	FBgn0033505_EST	1.31361	5.37057
150331_at	CG6637 (93F9-93F9; 843; )	CG6637	FBgn0038908	1.31331	8.5366
153961_at	Cks (30B1-30B1; 1127; Cyclin-dependent kinase subunit)	CG3738	FBgn0010314	1.31314	5.34562
143966_at	Cbp20 (90E4-90E4; 567; cap binding protein 2)	CG12357	FBgn0022943	1.31294	3.46903
154296_at	BcDNA:LD24793 (84C1-84C1; 1322; )	CG1101	FBgn0027857	1.31216	5.34562
154165_at	CG10449 (37B11-37B11; 1662; )	CG10449	FBgn0032743	1.312	5.37057
147260_at	CG12965 (52C2-52C2; 138; )	CG12965	FBgn0034039	1.31194	5.37057
152681_at	CG12384 (47F3-47F3; 551; )	CG12384	FBgn0033624	1.31024	9.18972
147508_at	CG15124 (56E2-56E2; 576; )	CG15124	FBgn0034461	1.31015	9.59812
147697_at	CG13511 (58F3-58F3; 369; )	CG13511	FBgn0034759	1.30939	5.47158	1.62715	0.942417
155045_at	Doa (98F1-98F2; 2232; Darkener of apricot)	CG1658	FBgn0000480	1.30897	7.81061
152396_at	CG8475 (28F1-28F1; 3554; )	CG8475	FBgn0031995	1.30789	3.46903
143715_at	Arf102F (102F1-102F1; 769; ADP ribosylation factor 12F)	CG11027	FBgn0013749	1.30773	6.77112
153865_at	CG6393 (58B10-58C1; 1537; )	CG6393	FBgn0034685	1.30701	6.77112
143706_at	Nca (76E2-76E2; 702; Neurocalcin)	CG7641	FBgn0013303	1.30664	5.34562
142604_at	CG11935 (96B19-96B19; 1955; )	CG11935	FBgn0039275	1.30613	7.35813
146087_at	CG4435 (30B5-30B5; 1431; )	CG4435	FBgn0032117	1.30578	8.5366
153232_at	CG18419 (30B9-30B10; 4379; )	CG18419	FBgn0032121	1.30554	6.00604
154503_at	CG10954 (38C9-38C9; 1937; )	CG10954	FBgn0032859	1.3055	7.90422
143965_at	HD-14 (96C2-96C2; 750; )	CG10239	FBgn0022800	1.30533	5.34562
142672_at	CG10157 (95B1-95B1; 696; )	CG10157	FBgn0039099	1.30527	3.46903
153462_at	CG4080 (67B2-67B2; 2793; )	CG4080	FBgn0035983	1.30509	3.79993
141620_at	RhoL (85D21-85D22; 1034; rho-like)	CG9366	FBgn0014380	1.30501	3.46903
154703_at	CG13765 (26D10-26D11; 1370; )	CG13765	FBgn0031828	1.30471	9.59812
154084_s_at	CG12020 (62B4-62B4; 4356; )	CG12020	FBgn0035273	1.30418	6.77112
148058_at	CG1246 (62F3-62F3; 1391; )	CG1246	FBgn0035360	1.30332	5.34562
142180_at	CG6359 (87C5-87C5; 1365; )	CG6359	FBgn0038065	1.30229	5.34562
146075_at	CG18494 (30A7-30A8; 5337; )	CG18494	FBgn0032103	1.30162	1.12669	1.96444	0.942417
143794_at	Ssb-c31a (28F3-28F3; 494; Single stranded-binding protein c31A)	CG8396	FBgn0015299	1.30068	3.46903
141322_at	CG18317 (22B1-22B1; 1282; )	CG18317	FBgn0031359	1.30034	6.19681
142545_at	RpA-70 (84F6-84F6; 2113; Replication Protein A 7)	CG9633	FBgn0010173	1.30029	2.72684
143737_at	Calx (93B1-93B3; 4218; Na/Ca-exchange protein)	CG5685	FBgn0013995	-1.30242	8.5366
147289_at	CG7786 (52F11-52F11; 579; )	CG7786	FBgn0034096	-1.30261	2.72684
146002_at	CG7356 (28E1-28E1; 2211; )	CG7356	FBgn0031975	-1.30286	5.34562	-1.35417	1.99703
141840_at	GH05558	CG10247	FBgn0033981_EST	-1.30801	7.90422
142170_at	Tis11 (11B14-11B16; 2183; Tis11 homolog)	CG4070	FBgn0011837	-1.30842	6.77112
151451_at	CG15906 (37B1-37B1; 246; )	CG15906	FBgn0040991	-1.30847	9.59812
151009_at	CG10928 (84D12-84D12; 747; )	CG10928	FBgn0040522	-1.30933	9.18972
143528_at	plx (83B8-83B9; 5472; pollux)	CG1093	FBgn0004879	-1.31222	9.18972
141999_at	LD24159	CG4098	FBgn0036648_EST	-1.31292	1.12669
142791_at	RpS6 (7C7-7C7; 1128; Ribosomal protein S6)	CG10944	FBgn0004922	-1.31315	1.12669
141828_at	GH03514	CG7007	FBgn0038278_EST	-1.31408	8.82349
142962_at	CG6749 (67C1-67C1; 1659; )	CG6749	FBgn0036040	-1.31548	5.47158	-1.3132	2.54811
144732_at	CG11042 (8D1-8D1; 453; )	CG11042	FBgn0030094	-1.31914	7.90422
141940_at	GM14814	CG4603	FBgn0035593_EST	-1.32231	8.82349
153265_at	CG15611 (53F12-53F13; 1742; )	CG15611	FBgn0034194	-1.32329	2.72684	-1.3536	0.942417
142929_at	CG17916 (92E8-92E8; 1242; Odorant receptor 92a)	CG17916	FBgn0038798	-1.32392	5.34562
147742_at	CG9876 (59C4-59C4; 1131; )	CG9876	FBgn0034821	-1.32584	5.34562
147676_at	CG10972 (58E1-58E1; 1642; )	CG10972	FBgn0034730	-1.32949	3.46903	-1.38773	2.54811
142736_s_at	CG16796 (53A5-53B1; 1939; )	CG16796	FBgn0034115	-1.33135	7.81061
143184_at	GstD1 (87B12-87B12; 808; Glutathione S transferase D1)	CG10045	FBgn0001149	-1.33218	5.47158
146209_at	CG14067 (32C3-32C3; 309; )	CG14067	FBgn0032317	-1.33649	9.59812
148268_at	CG13297 (65A5-65A5; 414; )	CG13297	FBgn0035685	-1.33665	7.81061
142217_at	HLH3B (3B3-3B3; 1352; Helix loop helix protein 3B)	CG2655	FBgn0011276	-1.33676	8.82349
146636_at	CG14768 (41A1-41A1; 336; )	CG14768	FBgn0033012	-1.33686	9.18972
142949_at	CG15921 (92E8-92E8; 138; )	CG15921	FBgn0038800	-1.33964	8.82349
147174_at	CG6553 (50C14-50C14; 960; )	CG6553	FBgn0033880	-1.34394	5.47158
142351_at	CG8769 (49B9-49B9; 1482; )	CG8769	FBgn0033768	-1.34443	2.72684
145526_at	CG4213 (21C2-21C2; 3696; )	CG4213	FBgn0031251	-1.34537	7.90422	-1.39336	1.66639
151493_at	GH5922.	CG17077	FBgn0003118_EST	-1.34727	9.59812
153527_at	CG1572 (10C4-10C4; 955; )	CG1572	FBgn0030309	-1.35137	1.12669	-1.35325	0.942417
144648_at	CG15033 (7A6-7A6; 444; )	CG15033	FBgn0029948	-1.35665	9.18972
144631_r_at	CG4575 (6E2-6E2; 285; )	CG4575	FBgn0029920	-1.35676	6.77112
149982_at	CG9625 (89A11-89A11; 1585; )	CG9625	FBgn0038374	-1.35949	8.5366
143271_at	Mp20 (49F15-49F15; 852; Muscle protein 2)	CG4696	FBgn0002789	-1.3632	8.5366	-1.5063	3.44941
141970_at	LD20082	CG16953	FBgn0038809_EST	-1.37523	2.72684
149755_at	CG10091 (87B12-87B12; 744; )	CG10091	FBgn0038020	-1.38101	1.12669
147673_at	CG13506 (58D7-58D7; 1515; )	CG13506	FBgn0034723	-1.38458	9.18972	-1.42912	7.03221
141379_at	Ag5r (12F5-12F5; 954; Antigen 5-related)	CG9538	FBgn0015010	-1.38899	9.18972	-1.84138	2.54811
154535_at	CG8798 (76B11-76B11; 3591; )	CG8798	FBgn0036892	-1.39041	5.34562
151725_s_at	LD47993	CG7922	FBgn0038889_EST	-1.39474	9.59812
143100_f_at	CecC (99E4-99E4; 192; Cecropin C)	CG1373	FBgn0000279	-1.39542	8.5366
149996_at	CG10185 (89B6-89B7; 5199; )	CG10185	FBgn0038397	-1.40304	5.34562
152840_at	CG6643 (96A7-96A7; 2769; )	CG6643	FBgn0039208	-1.4073	1.12669	-1.45159	1.99703
141441_at	CG8539 (66A1-66A1; 1283; )	CG8539	FBgn0035791	-1.41227	5.34562
144882_at	CG11709 (10C4-10C4; 612; )	CG11709	FBgn0030310	-1.42252	8.5366
146503_at	CG10363 (37F1-37F1; 4278; )	CG10363	FBgn0032806	-1.42978	9.59812
146182_at	CG7296 (32A1-32A1; 575; )	CG7296	FBgn0032283	-1.43748	5.34562
152880_at	CG8772 (49B8-49B8; 3241; )	CG8772	FBgn0033765	-1.44098	8.82349
153697_at	Lnk (96F7-96F8; 2912; )	CG17367	FBgn0028717	-1.45174	6.77112
141982_at	LD21941	CG9022	FBgn0014868_EST	-1.46744	2.72684
144846_at	CG2081 (10A3-10A3; 712; )	CG2081	FBgn0030262	-1.49178	6.77112
141402_at	CG5011 (21F1-21F1; 984; )	CG5011	FBgn0040723	-1.5006	9.59812
146946_s_at	CG11765 (47A6-47A6; 727; )	CG11765	FBgn0033518	-1.5174	7.35813	-1.52865	5.2422
144818_at	CG9806 (9D3-9D3; 2736; )	CG9806	FBgn0030222	-1.52221	1.12669
147953_at	CG12038 (61E2-61E2; 1203; )	CG12038	FBgn0035179	-1.53294	2.72684
155013_at	yellow-b (36A8-36A8; 1625; yellow-b)	CG17914	FBgn0032601	-1.54443	3.46903
142119_at	LD46284	CG11525	FBgn0004145_EST	-1.54497	1.12669
152520_at	CG3666 (52F10-52F10; 2352; )	CG3666	FBgn0034094	-1.56924	1.12669
146757_at	CG2065 (43E6-43E6; 904; )	CG2065	FBgn0033204	-1.57547	3.79993	-1.45054	3.44941
152308_at	CG10433 (57F3-57F3; 1071; )	CG10433	FBgn0034638	-1.58258	3.46903	-1.74505	2.1145
150003_at	CG6898 (89B19-89B19; 1517; )	CG6898	FBgn0038412	-1.62298	5.47158
154699_at	ftz-f1 (75D4-75D6; 4430; ftz transcription factor 1)	CG4059	FBgn0001078	-1.62375	6.77112
141374_at	AttA (51C2-51C2; 895; Attacin-A)	CG10146	FBgn0012042	-1.64848	9.59812	-1.69222	5.37131
142746_at	CG10120 (87C9-87D1; 2924; )	CG10120	FBgn0038081	-1.65344	1.12669	-1.45785	2.54811
147220_s_at	CG18372 (51C2-51C2; 674; )	CG18372	FBgn0033959	-1.67881	5.34562
153002_at	timp (85F15-85F15; 1503; tissue inhibitor of metalloproteases)	CG6281	FBgn0025879	-1.68025	5.34562	-1.92393	0.942417
149964_at	CG14872 (88F7-88F7; 933; )	CG14872	FBgn0038346	-1.70407	5.47158
143096_f_at	CecA1 (99E4-99E4; 192; Cecropin A1)	CG1365	FBgn0000276	-1.71063	9.59812	-6.6454	1.29039
145732_at	CG3604 (24A4-24A4; 536; )	CG3604	FBgn0031562	-1.7316	7.81061
153367_at	CG3132 (87A9-87A9; 2210; )	CG3132	FBgn0037977	-1.74871	1.12669
142089_at	LP05733	CG7916	FBgn0028534_EST	-1.76772	7.81061
147225_at	Cyp6a23 (51D2-51D2; 1475; )	CG10242	FBgn0033978	-1.77179	8.5366	-2.56944	2.54811
152457_at	CG3672 (67B2-67B2; 997; )	CG3672	FBgn0035985	-1.90295	8.5366	-1.79398	7.79101
141323_at	CG10200 (51C5-51C5; 659; )	CG10200	FBgn0033968	-1.93926	5.34562	-1.70672	4.37338
149747_at	CG17738 (87B8-87B8; 333; )	CG17738	FBgn0038009	-1.94787	3.46903
149756_at	CG4181 (87B12-87B12; 648; )	CG4181	FBgn0038021	-2.09565	5.34562	-6.84885	1.66639
150090_at	CG7629 (90B6-90B6; 546; )	CG7629	FBgn0038530	-2.10726	9.59812	-6.26527	1.66639
143609_at	Dro (51C2-51C2; 195; Drosocin)	CG10816	FBgn0010388	-2.21872	9.18972	-4.28816	2.54811
148180_at	CG11346 (64B12-64B12; 564; )	CG11346	FBgn0035549	-2.22494	6.77112
154184_at	aay (67B3-67B3; 1508; astray)	CG3705	FBgn0023129	-2.25601	5.34562	-2.62798	2.54811
149206_at	CG14567 (79A1-79A1; 573; )	CG14567	FBgn0037126	-2.2666	5.47158	-1.72322	5.99108
144318_at	BG:DS00365.2 (35E1-35E2; 3545; )	CG18096	FBgn0028934	-2.34676	5.37057
148052_at	CG18334 (62F1-62F1; 877; )	CG18334	FBgn0035353	-2.57387	1.12669
141360_at	CG9701 (73B5-73B5; 1936; )	CG9701	FBgn0036659	-2.7245	7.35813
143888_at	CG11538 (68F4-68F4; 2273; )	CG11538	FBgn0017424	-2.7707	1.12669
142033_at	LD32106	CG3408	FBgn0036008_EST	-3.85238	1.12669
142031_at	LD31286	CG11386	FBgn0029973_EST	-4.19393	2.72684
147836_at	CG10485 (60B2-60B2; 675; )	CG10485	FBgn0034969	-4.22119	1.12669
141220_at	CG12054 (100B9-100B9; 3023; )	CG12054	FBgn0039831			1.50914	2.54811
141280_at	CG10283 (36F8-36F9; 2901; )	CG10283	FBgn0032681			1.33121	1.66639
141303_at	CG10814 (50A6-50A6; 1449; )	CG10814	FBgn0033830			-1.34356	5.99108
141355_at	CG8031 (87D9-87D9; 1264; )	CG8031	FBgn0038110			1.37069	1.66639
141376_at	CG6264 (85F13-85F14; 2862; )	CG6264	FBgn0037795			1.34336	3.94505
141396_at	Fbp2 (30B5-30B5; 904; Fat body protein 2)	CG3763	FBgn0000640			-1.41814	8.94827
141436_at	CG3505 (88C11-88C11; 1161; )	CG3505	FBgn0038250			1.40755	3.94505
141440_at	b (34D2-34D3; 2033; black)	CG7811	FBgn0000153			2.74834	2.54811
141458_at	CG9342 (38F4-38F4; 2905; )	CG9342	FBgn0032904			1.42207	2.54811
141491_at	CG8465 (16B5-16B6; 3838; )	CG8465	FBgn0030845			1.43807	3.94505
141522_at	CG8643 (44D2-44D2; 2279; )	CG8643	FBgn0033311			1.34553	4.37338
141541_at	CG13868 (56F17-57A1; 3604; )	CG13868	FBgn0034501			1.5537	5.2422
141603_at	CG4062 (49F10-49F10; 3339; )	CG4062	FBgn0033805			-1.33101	2.54811
141618_at	Karybeta3 (82D2-82D2; 4316; Karyopherin beta 3)	CG1059	FBgn0011341			-1.32777	3.02253
141646_at	CG17544 (37E1-37E1; 2513; )	CG17544	FBgn0032775			-1.49042	3.02253
141691_at	spz (97E3-97E3; 1268; spatzle)	CG6134	FBgn0003495			1.55636	2.54811
141701_at	CG2064 (43E7-43E7; 996; )	CG2064	FBgn0033205			-1.39245	5.2422
141733_at	CG4118 (73A7-73A7; 2757; )	CG4118	FBgn0036640			1.30005	5.99108
142100_at	SD03094	CG9311	FBgn0036448_EST			1.49243	2.7892
142156_at	CG2056 (7F3-7F3; 1558; )	CG2056	FBgn0030051			1.79546	2.54811
142177_at	dib (64A5-64A5; 3024; disembodied)	CG12028	FBgn0000449			1.30182	4.19376
142222_at	Cyp9b2 (42E7-42E7; 1639; Cytochrome P45-9b2)	CG4486	FBgn0015039			-1.3412	3.44941
142434_at	CG2803 (60E5-60E5; 739; )	CG2803	FBgn0035083			-1.45245	8.94827
142532_at	CG10627 (69C4-69C4; 1866; )	CG10627	FBgn0036298			-1.43722	2.1145
142638_at	36771 (92E12-92E12; 1537; Septin-2)	CG4173	FBgn0014029			1.42614	2.1145
142766_at	CG5096 (31D11-31D11; 1468; )	CG5096	FBgn0032235			-1.35964	3.02253
142857_at	CG4502 (27E4-27E4; 1513; )	CG4502	FBgn0031896			1.39414	2.54811
142969_at	Cys (88C7-88C7; 523; Cystatin-like)	CG8050	FBgn0004629			-2.06834	4.19376
143164_at	Fps85D (85D11-85D15; 3198; Fps oncogene analog)	CG8874	FBgn0000723			1.35304	2.54811
143175_at	Gapdh2 (13F17; Glyceraldehyde 3 phosphate dehydrogenase 2)	CG8893	FBgn0001092			-1.4537	4.81004
143186_at	h (66D11-66D12; 1982; hairy)	CG6494	FBgn0001168			4.36757	0.942417
143254_at	HLHm7 (96F10-96F10; 723; E(spl) region transcript m7)	CG8361	FBgn0002633			2.64113	3.44941
143345_at	Sgs1 (25B7-25B7; 1048; Salivary gland secretion 1)	CG3047	FBgn0003372			1.50555	5.99108
143401_at	Uro (28C8-28C8; 1059; Urate oxidase)	CG7171	FBgn0003961			-1.40438	4.37338
143454_at	Klp98A (98A3-98A3; 3525; Kinesin-like protein at 98A)	CG5658	FBgn0004387			1.38381	1.29039
143480_at	Edg91 (90B6-90B6; 592; Ecdysone-dependent gene 91; cuticle gene)	CG7539	FBgn0004554			1.3133	3.02253
143605_at	Drs (63D1-63D1; 376; Drosomycin)	CG10810	FBgn0010381			-1.97765	5.99108
143607_at	Def (46D7-46D7; 383; Defensin)	CG1385	FBgn0010385			-4.1876	1.99703
143663_at	Trp1 (30F5-30F5; 2050; Translocation protein 1)	CG4758	FBgn0011584			-1.35512	5.37131
143695_at	pcl (1B3-1B3; 1224; pepsinogen-like)	CG13374	FBgn0011822			-1.32491	7.35309
144020_at	EG:8D8.3 (2A2-2A2; 2726; )	CG12773	FBgn0024365			1.39795	2.54811
144123_at	SAK (78D8-78D8; 2563; )	CG7186	FBgn0026371			1.30344	2.54811
144281_at	BG:DS05899.5 (34E4-34E4; 984; )	CG16878	FBgn0028874			-1.31303	7.35309
144390_at	CG14799 (2B10-2B10; 567; )	CG14799	FBgn0029591			1.43328	2.54811
144536_at	CG3171 (5A12-5A13; 1399; )	CG3171	FBgn0029786			1.37209	4.81004
144543_at	CG15774 (5B2-5B2; 414; )	CG15774	FBgn0029793			-1.53128	7.03221
144584_at	CG3576 (5D8-5D8; 1092; )	CG3576	FBgn0029852			1.32105	2.54811
144635_at	CG14430 (6E4-6E4; 450; )	CG14430	FBgn0029927			1.4209	2.54811
144902_at	CG15739 (10F3-10F4; 984; )	CG15739	FBgn0030347			-1.3228	7.79101
145082_at	CG12539 (13A1-13A1; 1503; )	CG12539	FBgn0030586			2.11721	0.942417
145539_at	CG13688 (21C6-21C6; 876; )	CG13688	FBgn0031267			1.44413	0.942417
145551_at	CG13950 (21D3-21D3; 951; )	CG13950	FBgn0031289			-1.39614	2.54811
145637_at	CG3609 (22E1-22E1; 1008; )	CG3609	FBgn0031418			-1.34998	0.942417
145703_at	CG3327 (23E4-23E4; 2190; )	CG3327	FBgn0031524			1.38494	1.29039
145842_at	CG11149 (25F5-26A1; 1574; )	CG11149	FBgn0031732			1.32029	2.54811
146000_at	CG7219 (28D11-28D11; 1260; )	CG7219	FBgn0031973			2.10159	7.35309
146014_at	CG8353 (28F4-28F4; 513; )	CG8353	FBgn0032002			-2.01009	7.35309
146061_at	CG13102 (29F8-29F8; 447; )	CG13102	FBgn0032088			-1.42978	1.29039
146288_at	CG6417 (33E1-33E1; 2558; )	CG6417	FBgn0032435			-1.43688	7.79101
146324_at	CG16821 (34A11-34A11; 2325; )	CG16821	FBgn0032496			1.32511	7.03221
146579_at	CG8679 (39C1-39C1; 2220; )	CG8679	FBgn0032934			1.47286	3.02253
146671_at	CG14589 (42A8-42A8; 675; )	CG14589	FBgn0033063			1.34066	0.942417
146868_at	CG8788 (45B1-45B1; 1291; )	CG8788	FBgn0033384			2.00615	0.942417
147195_at	CG12505 (50F6-50F6; 765; )	CG12505	FBgn0033926			-1.54395	5.37131
147197_at	CG13941 (50F6-50F6; 582; )	CG13941	FBgn0033928			-1.63578	2.1145
147235_at	CG8093 (51E8-51E9; 1197; )	CG8093	FBgn0033999			1.43062	5.2422
147364_at	CG14478 (54C3-54C5; 2983; )	CG14478	FBgn0034222			1.40279	2.54811
147450_at	CG5493 (55E4-55E4; 967; )	CG5493	FBgn0034364			4.55328	5.37131
147493_at	CG9416 (56D3-56D3; 2758; )	CG9416	FBgn0034438			1.34676	2.54811
147546_at	CG13422 (57A7-57A7; 459; )	CG13422	FBgn0034511			1.34321	4.37338
147891_at	CG16914 (60D15-60D15; 279; )	CG16914	FBgn0035062			-1.34363	5.99108
147937_at	CG13896 (61D1-61D1; 633; )	CG13896	FBgn0035159			1.33719	2.54811
147951_at	CG13905 (61E1-61E1; 684; )	CG13905	FBgn0035176			-1.38351	5.2422
147963_at	CG9192 (61F4-61F4; 997; )	CG9192	FBgn0035193			3.31502	0.942417
148232_at	CG5249 (64E5-64E6; 3612; )	CG5249	FBgn0035625			2.97382	0.942417
148307_i_at	CG8629 (65E5-65E5; 255; )	CG8629	FBgn0035742			-1.30559	4.19376
148458_at	CG4437 (67A9-67A9; 1014; )	CG4437	FBgn0035977			-1.56028	3.02253
148622_at	CG7248 (68E3-68E3; 2391; )	CG7248	FBgn0036229			-1.59619	7.03221
148668_at	CG10688 (69C4-69C4; 859; )	CG10688	FBgn0036300			-1.37159	2.54811
148723_at	CG12478 (70B4-70B6; 282; )	CG12478	FBgn0036379			-1.30967	2.54811
148829_at	CG12712 (72A2-72A2; 432; )	CG12712	FBgn0036540			-1.32321	2.54811
148835_at	CG10516 (72C1-72C1; 1113; )	CG10516	FBgn0036549			1.34002	4.81004
148885_at	CG4998 (72E5-72E5; 3670; )	CG4998	FBgn0036612			1.77336	0.942417
148983_at	CG5492 (75A7-75A8; 1069; )	CG5492	FBgn0036769			-1.3045	5.37131
149013_at	CG6865 (75E1-75E1; 798; )	CG6865	FBgn0036817			3.16189	5.2422
149132_at	CG5130 (77C3-77C3; 1542; )	CG5130	FBgn0037000			1.30788	4.37338
149304_at	CG2016 (82E7-82E7; 1196; )	CG2016	FBgn0037289			2.13368	1.99703
149376_at	CG1148 (83E1-83E1; 1362; )	CG1148	FBgn0037410			7.70201	1.99703
149467_at	CG2791 (84E4-84E4; 2008; )	CG2791	FBgn0037533			1.34339	3.44941
149526_at	CG11775 (85B4-85B4; 1818; )	CG11775	FBgn0037630			-1.30188	2.54811
149587_at	CG12947 (85E9-85E9; 1005; )	CG12947	FBgn0037753			-1.30981	7.03221
149601_at	CG11676 (85F5-85F5; 1089; )	CG11676	FBgn0037771			1.76073	0.942417
149611_at	CG3934 (85F9-85F9; 663; )	CG3934	FBgn0037783			-1.36058	3.94505
149752_at	CG4115 (87B11-87B11; 982; )	CG4115	FBgn0038017			-1.42294	1.99703
149884_at	CG9616 (88B4-88B4; 381; )	CG9616	FBgn0038214			-1.32174	4.81004
150074_at	CG14332 (90B1-90B1; 375; )	CG14332	FBgn0038509			1.3062	4.37338
150415_at	CG17121 (94D12-94D12; 1086; )	CG17121	FBgn0039043			1.32607	2.7892
150842_at	CG15507 (99C2-99C2; 633; )	CG15507	FBgn0039693			1.37466	2.54811
150911_at	CG11316 (100A7-100B1; 1673; )	CG11316	FBgn0039803			1.52025	0.942417
151022_at	CG16750 (85D11-85D11; 636; )	CG16750	FBgn0040535			1.4826	2.7892
151024_at	CG12804 (85F2-85F2; 201; )	CG12804	FBgn0040537			1.4826	1.99703
151054_at	CG12332 (90C2-90C2; 476; )	CG12332	FBgn0040567			-1.3382	5.37131
151167_r_at	CG13885 (61C1-61C1; 216; )	CG13885	FBgn0040689			1.34731	2.54811
151221_at	CG12966 (52C6-52C6; 189; )	CG12966	FBgn0040745			1.38501	2.54811
151269_r_at	CG13069 (72E1-72E1; 294; )	CG13069	FBgn0040798			-1.44065	8.94827
151317_i_at	CG17469 (102E2-102E3; 279; )	CG17469	FBgn0040845			-2.32829	7.03221
151421_at	CG13395 (29C1-29C1; 282; )	CG13395	FBgn0040958			1.37488	4.37338
151433_at	CG16978 (34A8-34A8; 291; )	CG16978	FBgn0040972			1.32887	5.37131
151468_s_at	egghead	CG9659	FBgn0001404_EST			1.42918	2.54811
151568_at	GH27479	CG11326	FBgn0031850_EST			-1.33041	5.99108
151581_i_at	GM5777.	CG7981	FBgn0029620_EST			-1.34724	7.79101
151691_at	LD3276.	CG12063	FBgn0039851_EST			1.39955	4.19376
151788_at	CG7379 (90C4-90C4; 1777; )	CG7379	FBgn0038546			1.30946	1.99703
151797_at	CG10611 (38A3-38A3; 1104; )	CG10611	FBgn0032820			-1.42357	1.66639
151806_at	CG7571 (74D1-74D1; 2947; )	CG7571	FBgn0036732			-1.30753	2.54811
151809_at	CG8965 (26A4-26A4; 1720; )	CG8965	FBgn0031745			1.95062	2.54811
151811_at	CG10082 (57F6-57F6; 3037; )	CG10082	FBgn0034644			1.46129	3.02253
151830_at	l(2)efl (59F4-59F4; 717; lethal (2) essential for life)	CG4533	FBgn0011296			-1.42602	7.79101
151897_at	CG4919 (94C3-94C3; 1211; )	CG4919	FBgn0039001			-1.33062	2.54811
151907_at	CG12106 (8D2-8D2; 1250; )	CG12106	FBgn0030100			1.40791	1.99703
151930_at	Vha26 (83B4-83B4; 2224; Vacuolar H<up>+</up>-ATPase 26kD E subunit)	CG1088	FBgn0015324			-1.37468	5.37131
151960_at	Myo61F (61F6-61F7; 3404; Myosin 61F)	CG9155	FBgn0010246			1.3223	2.1145
151981_at	slp1 (24C1-24C1; 1424; sloppy paired 1)	CG16738	FBgn0003430			1.30331	0.942417
152002_at	scrt (64A2-64A2; 2671; scratch)	CG1130	FBgn0004880			1.38202	7.35309
152026_at	BcDNA:GH05741 (86D4-86D5; 1707; )	CG4757	FBgn0027584			-1.3267	5.37131
152053_at	CG13124 (30E3-30E4; 1865; )	CG13124	FBgn0032156			-1.31108	4.19376
152126_at	BcDNA:GH07626 (23D1-23D1; 8605; )	CG3523	FBgn0027571			-1.32282	7.03221
152148_at	BG:DS00941.11 (34D4-34D4; 1217; )	CG16887	FBgn0028921			-1.38274	2.54811
152334_at	Tpi (99E1-99E1; 1186; Triose phosphate isomerase)	CG2171	FBgn0003738			-1.32315	3.94505
152404_at	CG2448 (10D4-10D4; 2738; )	CG2448	FBgn0030327			1.38797	1.66639
152436_at	CG12290 (97A6-97A6; 3056; )	CG12290	FBgn0039419			1.64986	0.942417
152508_at	CG13784 (27E4-27E5; 3112; )	CG13784	FBgn0031897			-1.41032	1.66639
152532_at	CG5166 (88F4-88F4; 3723; )	CG5166	FBgn0038338			1.53275	3.02253
152544_at	CG8683 (28E5-28E6; 5661; )	CG8683	FBgn0031985			-1.34513	5.99108
152579_at	CG16987 (23B2-23B2; 2693; )	CG16987	FBgn0031461			1.30558	2.1145
152581_at	CG18525 (88E7-88E7; 1494; )	CG18525	FBgn0038298			-1.64829	3.02253
152592_at	E(Pc) (47F15-47F15; 9104; Enhancer of Polycomb)	CG7776	FBgn0000581			-1.4096	7.79101
152602_at	CG4196 (88E7-88E7; 1610; )	CG4196	FBgn0038297			-1.83083	2.54811
152697_at	CG7778 (29B1-29B2; 1222; )	CG7778	FBgn0032025			-2.03525	2.54811
152713_at	CG9363 (85D18-85D18; 1037; )	CG9363	FBgn0037697			1.35232	1.29039
152740_at	CG7995 (62B1-62B1; 2286; )	CG7995	FBgn0035266			1.34014	7.03221
152742_at	CG10999 (83C3-83C3; 1647; )	CG10999	FBgn0037381			1.50168	2.54811
152862_at	CG5805 (96A25-96A25; 1953; )	CG5805	FBgn0039223			1.49641	8.94827
153004_at	CG8603 (50F6-50F6; 2360; )	CG8603	FBgn0033923			1.33409	2.7892
153096_at	EG:114E2.2 (3F2-3F2; 1830; )	CG2856	FBgn0023215			1.32323	1.29039
153186_at	CG18578 (86D4-86D4; 1968; )	CG18578	FBgn0037865			-1.44741	2.54811
153205_at	jim (79F3-79F3; 4826; )	CG11352	FBgn0027339			1.31954	3.02253
153226_at	CG7439 (71D2-71D3; 3363; )	CG7439	FBgn0036508			-1.32652	3.94505
153287_at	EG:25E8.2 (2F1-2F1; 1445; )	CG2924	FBgn0023528			1.3073	1.29039
153298_at	CG9772 (82A6-82A6; 1898; )	CG9772	FBgn0037236			1.45216	1.29039
153304_at	bip1 (66B5-66B5; 1756; )	CG7574	FBgn0026263			1.46802	1.97353
153311_at	Hsc70-5 (50E9-50E9; 2898; Heat shock protein cognate 5)	CG8542	FBgn0001220			-1.37231	4.81004
153335_at	CG6657 (53E5-53E6; 1735; )	CG6657	FBgn0034171			1.9193	4.19376
153372_at	CG10668 (64C12-64C13; 1745; )	CG10668	FBgn0035595			1.33143	7.03221
153437_at	CG4600 (30E4-30F1; 1350; )	CG4600	FBgn0032158			-1.53405	3.94505
153474_at	CG6811 (68F5-68F5; 2176; )	CG6811	FBgn0036257			-1.35303	7.03221
153665_at	Pdk (45D5-45D6; 2699; Pyruvate dehydrogenase kinase)	CG8808	FBgn0017558			1.41232	2.54811
153673_at	AnnIX (93B7-93B7; 1196; Annexin IX)	CG5730	FBgn0000083			-1.30095	2.54811
153679_at	CG4844 (54C7-54C8; 1202; )	CG4844	FBgn0022342			1.30403	0.942417
153691_at	CG3421 (93B10-93B11; 4850; )	CG3421	FBgn0038853			1.47014	0.942417
153782_at	CG4347 (67A9-67B1; 2009; )	CG4347	FBgn0035978			-1.45193	2.54811
153786_at	CG9628 (70E6-70E6; 1037; )	CG9628	FBgn0036433			1.47721	2.54811
153822_at	CG11486 (63B7-63B7; 2273; )	CG11486	FBgn0035397			1.31214	2.54811
153839_at	nla (89B13-89B13; 1841; nebula)	CG6072	FBgn0026629			-1.35857	8.94827
153850_at	CG12358 (87D8-87D8; 1011; )	CG12358	FBgn0038100			1.33376	7.03221
153934_at	CG12190 (58F4-58F4; 1407; )	CG12190	FBgn0034763			1.38766	7.03221
154007_at	CG17238 (86E16-86E16; 620; )	CG17238	FBgn0037919			1.32075	7.03221
154241_at	CG3979 (75D8-75E1; 2462; )	CG3979	FBgn0036816			-1.4186	7.79101
154271_at	cno (82F8-82F9; 6178; canoe)	CG2534	FBgn0000340			1.38717	2.1145
154293_at	Dom (86A2-86A3; 2808; Domina)	CG4029	FBgn0015660			1.33331	4.19376
154361_at	CG8352 (65B4-65B5; 1728; )	CG18769	FBgn0035705			1.40497	5.37131
154377_at	EcR (42A7-42A8; 4018; Ecdysone receptor)	CG1765	FBgn0000546			1.51387	2.7892
154406_at	CG8229 (44F12-45A1; 1918; )	CG8229	FBgn0033356			1.31726	7.03221
154419_at	BG:DS09218.4 (35F10-35F11; 1672; )	CG5809	FBgn0028505			-1.31261	5.37131
154443_at	CG1667 (46B13-46B13; 1352; )	CG1667	FBgn0033453			-1.5127	8.94827
154452_at	CG12132 (8D8-8D8; 5804; )	CG12132	FBgn0030123			-1.60725	2.54811
154563_at	Cdk4/6 (53C7-53C7; 1846; Cyclin-dependent kinase 4/6)	CG5072	FBgn0016131			1.30928	0.942417
154586_at	CPTI (47A9-47A9; 2870; mitochondrial carnitine palmitoyltransferase I)	CG12891	FBgn0027842			1.5271	1.29039
154691_at	CG3502 (59D7-59D7; 2950; )	CG3502	FBgn0034847			1.43062	5.2422
154754_at	nmo (66B1-66B4; 2758; nemo)	CG7892	FBgn0011817			1.70149	1.99703
154774_at	CG9403 (42B2-42B2; 4796; )	CG9403	FBgn0033077			1.30358	1.99703
154856_at	CG14764 (43F6-43F6; 752; )	CG14764	FBgn0033236			1.35859	2.54811
154880_at	Ama (84A5-84A5; 1530; Amalgam)	CG2198	FBgn0000071			1.33189	7.03221
154882_at	CG12967 (52C7-52C7; 741; )	CG12967	FBgn0034041			1.37697	2.54811
154972_at	CG8420 (85D2-85D3; 1942; )	CG8420	FBgn0037664			1.34557	4.37338
155027_at	RpII215 (10C4-10C5; 6733; RNA polymerase II 215kD subunit)	CG1554	FBgn0003277			-1.31199	7.79101
155119_at	CG8715 (44A3-44A4; 4980; )	CG8715	FBgn0033253			1.30018	1.99703
155150_at	CG6782 (86E13-86E13; 1334; )	CG6782	FBgn0037912			-1.41016	5.2422
